# Supplementary material for: In Vivo Enzyme Catalytic Rates in Formate‐Growing Methanococcus maripaludis
Source: Microb Biotechnol. 2026 Jul 24;19(7):e70417. doi: 10.1111/1751-7915.70417 (PMC13400843; doi:10.1111/1751-7915.70417)
Supplement: Supplementary file 2 — Table S1: mbt270417‐sup‐0002‐TableS1.xlsx. M. maripaludis growth conditions and protein and enzyme data [file MBT2-19-e70417-s001.xlsx]

## Sheet: legend
Table S1. M. maripaludis growth conditions and protein and enzyme data. Growth conditions and protein abundances derived from quantitative data from Müller et al. (2021) and enzyme kinetic data.

## Sheet: Growth Conditions
Sample name	XS1	XS2	XS3	S1	S2	S3	M1	M2	M3	F1	F2	F3
Dilution rate (h-1)	0.003379	0.002304	0.003687	0.009373	0.009276	0.011478	0.02736	0.02696	0.028863	0.08979	0.082	0.088445
OD600	0.195456	0.165411	0.246325	0.246325	0.287734	0.298186	0.470807	0.481934	0.493099	0.60694	0.595377	0.560927
Biomass (g DW L-1)	0.066455	0.05624	0.083751	0.083751	0.09783	0.101383	0.160075	0.163857	0.167654	0.20636	0.202428	0.190715
Methane outflow (µmol/min)	1.581142	1.142478	1.473627	5.05	6.080612	4.718241	15.08727	16.30079	12.52553	57.24571	45.13025	44.96997
Methane rate (mmol gDW-1 h-1 )	1.903412	1.625156	1.407635	4.823852	4.972405	3.723093	7.540121	7.958525	5.976857	22.19261	17.83555	18.86371
Yield, observed (gDW mol-1 formate)	0.330951	0.279253	0.412882	0.419268	0.485969	0.492383	0.786755	0.80203	0.791701	1.033069	0.999443	0.900603
Formate uptake (mmol gDW-1 h-1)	10.21138	8.248959	8.928875	22.35622	19.08728	23.31151	34.77576	33.61472	36.45736	86.91618	82.04572	98.20651
Yield, biomass produced (gDW mol-1 formate)	0.487648	0.405975	0.626055	0.742784	0.536347	0.648011	0.880383	0.852142	0.823812	1.059402	0.999443	0.927338
pH	8	7.75	7.5	7.5	7.5	7.75	7.5	7.5	7.5	7.5	7.75	7.75
Protein (g gDW-1)	0.581226	0.491579	0.511612	0.763038	0.6791	0.518847	0.648401	0.63706	0.673599	0.835952	0.657374	0.698566

## Sheet: All gene names_Abundances
Locus Tag	Gene name,EC	Abundance XS1 mmol/gDW	Abundance XS2 mmol/gDW	Abundance XS3 mmol/gDW	Abundance S1 mmol/gDW	Abundance S2 mmol/gDW	Abundance S3 mmol/gDW	Abundance M1 mmol/gDW	Abundance M2 mmol/gDW	Abundance M3 mmol/gDW	Abundance F1 mmol/gDW	Abundance F2 mmol/gDW	Abundance F3 mmol/gDW
MMP0001	Conserved archaeal protein,	107482	1,13E-05	6,24E-06	9,76E-06	1,29E-05	1,13E-05	1,22E-05	8,2E-06	8,36E-06	1,09E-05	8,13E-06	8,1E-06
MMP0002	UPF0425 pyridoxal phosphate-dependent protein	0,409473	1,87E-06	5,99E-06	5,75E-06	3,8E-06	4,73E-06	5,09E-06	2,13E-06	4,4E-06	2,44E-06	2,14E-06	3,54E-06
MMP0003	2-oxoglutarate oxidoreductase alpha subunit,1,2,7,3	0,533902	4,36E-06	7,39E-06	1,04E-05	8,86E-06	5,79E-06	7,84E-06	6,14E-06	4,92E-06	6,52E-06	6,26E-06	2,77E-06
MMP0004	Kinase related protein,	0,224853	2,12E-06	0	0	0	0	0	0	0	0	0	2,53E-06
MMP0005	Uncharacterized protein,	0	1,33E-06	0	0	0	0	0	0	0	0	0	1,42E-06
MMP0006	3-dehydroquinate synthase,1,4,1,24	235532	9,99E-06	1,39E-05	2,28E-05	1,86E-05	2,37E-05	2,13E-05	2,64E-05	2,76E-05	2,77E-05	0,00003	3,97E-05
MMP0007	Geranylgeranylglyceryl phosphate synthase,2,5,1,41	0	0	3,35E-06	0	0	2,31E-06	0	0	0	0	0	0
MMP0010	Conserved hypothetical Archael protein,	0	0	0	0	0	0	0	0	0	0	0	0
MMP0013	Argininosuccinate lyase,4,3,2,1	0	0	0	0	0	0	0	0	0	0	0	0
MMP0016	Uncharacterized protein,	0	0	1,1E-05	1,12E-05	5,71E-06	0	1,13E-05	5,14E-06	5,43E-06	1,23E-05	2,13E-05	5,34E-06
MMP0017	Uncharacterized protein,	0	0	0	0	0	0	0	0	0	0	0	0
MMP0020	Putative nickel-responsive regulator,	0	0	0	0	0	0	0	0	0	0	0	0
MMP0023	Uncharacterized protein,	0,351804	3,29E-06	3,67E-06	6,67E-06	2,23E-06	2,6E-06	4,22E-06	3,65E-06	3,71E-06	4,36E-06	3,67E-06	2,6E-06
MMP0024	Putative AAA superfamily ATPase, similar to FtsH,	0	0	0	0	0	0	0	0	0	0	0	0
MMP0025	Uncharacterized protein,	0	0	0	0	0	0	0	0	0	0	0	0
MMP0026	DNA polymerase II large subunit,2,7,7,7;3,1,11,1	0	0	3,72E-06	0	5,08E-06	4,13E-06	0	4,68E-06	0	0	0	0
MMP0030	DNA replication protein MCM family putative,	0,210757	0	1,73E-06	3,4E-06	3,1E-06	1,72E-06	3,65E-06	2,15E-06	0	2,47E-06	0	2,17E-06
MMP0031	Conserved hypothetical archeal protein,	0	0	0	0	0	0	0	0	0	0	0	0
MMP0033	LysR family member,	0	0	0	0	0	0	0	0	0	0	0	0
MMP0034	GTP cyclohydrolase MptA,3,5,4,39	132887	4,91E-06	1,38E-05	2,1E-05	1,53E-05	2,04E-05	1,61E-05	2,33E-05	2,19E-05	1,32E-05	2,33E-05	2,13E-05
MMP0036	Transcription factor E,	0	0	0	0	0	0	0	0	0	0	0	0
MMP0038	Uncharacterized protein,	0	0	0	0	0	0	0	0	0	0	0	0
MMP0039	Uncharacterized protein,	0,625806	9,78E-06	2,12E-06	6,47E-06	5,9E-06	3,75E-06	0	2,62E-06	7,41E-06	3,33E-06	2,77E-06	1,37E-05
MMP0040	Type II secretion system protein putative subunit 1,	0	0	0	0	0	0	0	0	5,21E-06	2,73E-06	0	2,02E-06
MMP0041	Transcription initiation factor IIB,	657458	3,78E-05	3,64E-05	5,15E-05	3,87E-05	3,49E-05	0,00004	3,91E-05	6,25E-05	7,71E-05	5,88E-05	6,14E-05
MMP0042	Uncharacterized protein,	0	0	0	0	0	0	0	0	6,77E-07	0	0	0
MMP0043	Isopentenyl-diphosphate delta-isomerase,5,3,3,2	0	0	0	0	0	0	0	0	0	0	0	0
MMP0044	Ribonuclease J,3,1,-,-	0	0	0	0	0	0	0	0	0	0	0	0
MMP0045	Bifunctional short chain isoprenyl diphosphate synthase,2,5,1,1;2,5,1,10	0	0	0	0	0	0	0	0	0	0	0	0
MMP0046	Uncharacterized protein,	0,430445	2,66E-06	1,73E-06	2,7E-06	0,000002	9,15E-07	1,66E-06	2,68E-06	0	0	0	1,12E-06
MMP0048	Uncharacterized protein,	0	0	0	0	0	0	0	0	0	2,55E-06	0	0
MMP0049	Carbonic anhydrase,	0	0	0	0	0	0	0	0	0	0	0	0
MMP0050	6,7-dimethyl-8-ribityllumazine synthase,2,5,1,78	311559	2,73E-06	1,42E-06	5,81E-06	3,31E-06	1,48E-06	0	3,7E-06	3,72E-06	2,12E-06	3,68E-06	2,47E-06
MMP0051	Phosphoribosyl-ATP pyrophosphatase,3,6,1,31	132695	4,89E-06	1,23E-05	1,44E-05	1,19E-05	6,65E-06	1,05E-05	8,68E-06	6,48E-06	1,27E-05	1,76E-05	8,42E-06
MMP0052	Uncharacterized protein,	0	0	0	0	0	0	0	0	0	0	0	0
MMP0053	Uncharacterized protein,	0	0	0	5,19E-06	7,03E-06	0	8,43E-06	4,1E-06	0	0	0	0
MMP0055	Conserved hypothetical Archael protein,	0	0	0	0	0	0	0	0	0	0	0	0
MMP0056	FO synthase subunit 2 1,2,5,1,77	0,500454	5,94E-06	0	3,86E-06	4,1E-06	3,48E-06	2,48E-06	7,22E-06	2,54E-06	6,16E-06	3,82E-06	4,21E-06
MMP0057	FO synthase subunit 2 2,2,5,1,77	0,822679	1,35E-05	1,65E-06	6,81E-06	6,9E-06	8,86E-06	3,28E-06	8,16E-06	1,67E-05	4,76E-06	4,31E-06	1,57E-05
MMP0058	5,10-methylenetetrahydromethanopterin reductase,1,5,98,2	135907	9,82E-06	5,19E-06	2,38E-05	1,91E-05	7,25E-06	1,08E-05	1,54E-05	7,45E-06	1,47E-05	1,7E-05	8,68E-06
MMP0059	Conserved hypothetical archaeal protein,	281729	3,11E-05	9,18E-06	3,16E-05	2,54E-05	2,4E-05	2,36E-05	2,82E-05	3,17E-05	3,25E-05	2,75E-05	3,41E-05
MMP0060	50S ribosomal protein L18Ae,	164857	1,68E-05	5,96E-06	1,97E-05	2,01E-05	6,73E-06	2,21E-05	1,62E-05	1,11E-05	2,58E-05	2,45E-05	2,16E-05
MMP0061	Translation initiation factor 6,	0	0	0	3,82E-06	2,33E-06	0	2,19E-06	4,3E-06	0	2,57E-06	2,14E-06	0
MMP0062	50S ribosomal protein L31e,	131145	1,46E-05	1,56E-05	0,00002	1,92E-05	1,58E-05	3,25E-05	1,61E-05	1,54E-05	0,00003	1,91E-05	1,57E-05
MMP0063	Acetylglutamate kinase,2,7,2,8	0,745187	9,12E-06	1,1E-05	1,79E-05	2,88E-05	1,3E-05	2,42E-05	1,5E-05	9,69E-06	2,43E-05	2,55E-05	1,42E-05
MMP0064	Nitrogen regulatory protein P-II,	0	0	9,08E-06	6,23E-06	5,44E-06	8,17E-06	1,05E-05	7,82E-06	0,000005	6,75E-06	5,07E-06	5,03E-06
MMP0065	Ammonium transporter,	0	0	0	0	0	0	0	0	0	0	0	0
MMP0066	Nitrogen regulatory protein P-II,	0	0	0	0	0	0	0	0	8,51E-06	0	0	8,44E-06
MMP0067	Nitrogen regulatory protein P-II,	0,707169	0	0	0	0	4,15E-06	0	5,35E-06	0	0	0	0,000005
MMP0068	Ammonia transporter,	394603	3,77E-05	3,71E-05	6,73E-05	6,67E-05	2,25E-05	6,18E-05	6,17E-05	1,3E-05	7,51E-05	6,26E-05	1,38E-05
MMP0070	Tungsten containing formylmethanofruran dehydrogenase subunit C-related protein,	561122	3,3E-05	2,83E-05	1,53E-05	2,23E-05	4,77E-05	3,01E-05	2,08E-05	3,71E-05	2,82E-05	2,1E-05	3,66E-05
MMP0072	Conserved archaeal protein,	143411	2,5E-05	2,11E-05	3,26E-05	3,11E-05	1,69E-05	3,03E-05	2,06E-05	1,85E-05	3,69E-05	2,75E-05	1,49E-05
MMP0073	Argininosuccinate synthase,6,3,4,5	0	0	3,18E-06	3,45E-06	3,28E-06	2,5E-06	3,16E-06	2,95E-06	0	3,92E-06	3,07E-06	3,04E-06
MMP0076	Uncharacterized protein,	0	0	0	0	0	0	0	0	0	0	0	0
MMP0077	7-carboxy-7-deazaguanine synthase,4,3,99,3	0,628671	4,24E-06	4,81E-06	7,59E-06	7,57E-06	7,76E-06	4,72E-06	9,16E-06	6,4E-06	6,37E-06	4,77E-06	4,74E-06
MMP0078	Uncharacterized protein,	0,205474	1,93E-06	0	2,2E-06	0	0	0	2,14E-06	0	0	2,11E-06	3,13E-06
MMP0079	PyrE-like protein,	123715	8,77E-06	8,06E-06	6,53E-06	4,5E-06	8,69E-06	6,43E-06	6,97E-06	7,17E-06	1,31E-05	1,06E-05	1,05E-05
MMP0080	Glutamate synthase large subunit archaeal subunit 1,1,4,1,13	0,000241862	0,000241	0,000239	0,000366	0,00028	0,000209	0,000268	0,000284	0,000288	0,00037	0,00027	0,000256
MMP0081	Archaeal glutamate synthase [NADPH],1,4,1,13	381782	3,06E-05	9,61E-06	3,42E-05	4,04E-05	3,08E-05	2,37E-05	2,38E-05	4,21E-05	2,88E-05	2,17E-05	3,23E-05
MMP0082	Glutamate synthase large subunit archaeal subunit 3,1,4,1,13	640689	5,08E-05	5,38E-05	9,93E-05	0,00011	9,56E-05	9,82E-05	7,92E-05	0,000148	0,000135	8,96E-05	0,000109
MMP0083	Conserved archaeal protein,	0,28565	6,98E-06	2,22E-05	7,81E-06	4,72E-06	1,19E-05	1,27E-05	4,37E-06	1,36E-05	9,24E-06	6,67E-06	1,77E-05
MMP0086	Putative transcriptional regulatory protein	120432	1,63E-05	1,62E-05	3,2E-05	2,6E-05	1,26E-05	1,88E-05	2,72E-05	2,17E-05	2,57E-05	1,52E-05	2,42E-05
MMP0087	3-hydroxy-3-methylglutaryl coenzyme A reductase,1,1,1,34	156165	9,06E-06	1,18E-05	1,6E-05	0,00001	9,95E-06	9,47E-06	6,26E-06	4,33E-06	7,36E-06	6,43E-06	5,12E-06
MMP0088	Glutamyl-tRNA reductase,1,2,1,70	407921	4,22E-05	0,000008	2,63E-05	4,09E-05	4,66E-05	3,47E-05	5,18E-05	4,12E-05	2,48E-05	2,7E-05	2,91E-05
MMP0090	Glycosyl transferase,	0,060794	4,33E-06	1,48E-06	3,87E-06	1,98E-06	2,33E-06	2,04E-06	3,96E-06	2,78E-06	3,23E-06	1,85E-06	1,83E-06
MMP0091	Conserved hypothetical archaeal protein,	0,000104514	7,83E-05	3,79E-05	4,46E-05	5,54E-05	7,47E-05	4,42E-05	5,64E-05	6,39E-05	5,41E-05	5,17E-05	6,95E-05
MMP0092	DNA-directed RNA polymerase subunit F,2,7,7,6	154821	0	0	0	0	0	0	0	0	0	0	0
MMP0093	50S ribosomal protein L21e,	0,179477	0	0	0	0	0	0	0	0	0	0	0
MMP0094	tRNA pseudouridine synthase Pus10,5,4,99,25	0	0	0	0	0	0	0	0	0	0	0	0
MMP0095	Uncharacterized protein,	0,235389	0	0	0	0	0	0	4,6E-06	2,4E-06	0	0	2,42E-06
MMP0098	Ferredoxin,	0	0	0	0	0	0	0	0	0	0	0	0
MMP0101	Uncharacterized protein,	0	0	0	0	0	0	2,26E-06	0	0	3,11E-06	2,33E-06	2,31E-06
MMP0102	Protein-L-isoaspartate O-methyltransferase,2,1,1,77	0,30829	1,92E-05	2,1E-05	3,43E-05	2,5E-05	2,16E-05	2,72E-05	2,66E-05	1,42E-05	3,05E-05	2,67E-05	1,77E-05
MMP0103	Pyridoxal 5'-phosphate synthase subunit PdxS,4,3,3,6	0	0	0	0	0	0	0	0	0	0	0	0
MMP0106	Uncharacterized protein,	0	0	0	0	0	0	0	0	0	0	0	0
MMP0108	ABC-type Iron(III)-binding periplasmic protein,	0,000216437	0,000169	0,000202	0,000196	0,00018	0,0002	0,000215	0,000204	0,0003	0,000285	0,000204	0,00032
MMP0110	ABC transporter:AAA ATPase,	0	4,06E-06	0	5,74E-06	7,78E-06	2,78E-06	4,67E-06	9,08E-06	3,17E-06	3,77E-06	5,22E-06	3,09E-06
MMP0112	2,3-bisphosphoglycerate-independent phosphoglycerate mutase 2,5,4,2,1	0,238457	2,46E-06	2,07E-06	0	0	0	0	0	0	0	0	2,7E-06
MMP0113	Uncharacterized protein,	176144	5,56E-06	6,56E-06	1,3E-05	9,16E-06	1,03E-05	7,58E-06	1,09E-05	7,43E-06	6,1E-06	1,23E-05	3,67E-06
MMP0115	Uncharacterized protein,	112402	1,11E-05	1,28E-05	1,24E-05	1,78E-05	1,21E-05	1,56E-05	1,55E-05	1,05E-05	2,33E-05	1,74E-05	1,8E-05
MMP0116	N-acetyl-gamma-glutamyl-phosphate reductase,1,2,1,38	238343	1,63E-05	3,94E-05	3,92E-05	3,74E-05	2,04E-05	4,37E-05	2,95E-05	1,26E-05	4,12E-05	3,41E-05	1,72E-05
MMP0118	Uncharacterized protein,	435851	3,33E-05	2,86E-05	2,71E-05	3,47E-05	3,49E-05	2,93E-05	2,28E-05	3,89E-05	3,86E-05	2,78E-05	3,53E-05
MMP0119	Biotin--protein ligase,6,3,4,15	213213	1,89E-05	1,4E-05	2,46E-05	2,55E-05	1,74E-05	2,68E-05	0,00002	1,21E-05	2,84E-05	1,97E-05	1,4E-05
MMP0120	Uncharacterized protein,	0	0	0	0	0	0	0	0	0	0	0	0
MMP0121	Uncharacterized protein,	0	0	0	0	0	0	0	0	0	0	0	0
MMP0122	Uncharacterized protein,	125057	0	3,9E-06	5,95E-06	1,27E-05	9,78E-06	1,21E-05	1,5E-05	1,03E-05	6,48E-06	8,46E-06	5,1E-06
MMP0123	Formate-dependent phosphoribosylglycinamide formyltransferase,2,1,2,-	0,655018	5,99E-06	9,92E-06	1,88E-05	1,84E-05	5,09E-06	1,38E-05	1,94E-05	4,39E-06	1,04E-05	1,79E-05	4,92E-06
MMP0125	Conserved archaeal fibrillarin homolog,	0	0	1,52E-06	4,49E-06	2,11E-06	0	2,09E-06	1,97E-06	0	2,39E-06	2,96E-06	0
MMP0126	Biotin synthetase,2,8,1,6	0	0	0	0	0	0	0	0	0	0	0	0
MMP0127	5,10-methenyltetrahydromethanopterin hydrogenase,1,12,98,2	0	0	0	0	0	0	0	0	2,11E-06	0	0	0
MMP0129	Uncharacterized protein,	338384	2,19E-05	9,37E-06	2,38E-05	2,92E-05	3,31E-05	1,77E-05	2,29E-05	1,45E-05	1,22E-05	1,43E-05	1,17E-05
MMP0130	Fumarate hydratase,4,2,1,2	455977	5,46E-05	4,51E-05	5,55E-05	6,8E-05	6,45E-05	6,72E-05	6,28E-05	7,64E-05	9,84E-05	7,54E-05	9,16E-05
MMP0131	Probable L-tyrosine/L-aspartate decarboxylase,4,1,1,11;4,1,1,25	101061	1,69E-05	4,2E-05	3,38E-05	3,33E-05	2,96E-05	2,92E-05	3,1E-05	4,22E-05	4,08E-05	3,12E-05	4,4E-05
MMP0132	Branched-chain-amino-acid aminotransferase,2,6,1,42	0,155913	0	1,23E-06	1,68E-06	1,68E-06	1,31E-06	1,57E-06	0	0	1,84E-06	0	1,61E-06
MMP0133	Inosine-5'-monophosphate dehydrogenase,1,1,1,205	0,440101	3,29E-06	2,95E-06	4,01E-06	3,09E-06	1,5E-06	0	5,46E-06	1,94E-06	0	1,92E-06	3,79E-06
MMP0135	Threonine synthase,4,2,3,1	0	0	0	0	0	0	0	0	0	0	0	0
MMP0136	3-isopropylmalate dehydratase small subunit,4,2,1,33	0	0	0	0	0	0	0	0	0	0	0	0
MMP0137	Probable deoxyhypusine synthase,2,5,1,46	332526	1,08E-05	0	2,69E-05	1,27E-05	0	1,28E-05	1,75E-05	0	1,95E-05	2,32E-05	1,75E-05
MMP0138	Formate dehydrogenase alpha subunit,1,2,1,2	0	0	0	0	0	0	0	0	0	0	0	0
MMP0141	Conserved archaeal protein,	0	0	0	0	0	0	0	0	0	0	0	0
MMP0144	5-oxopent-3-ene-1,2,5-tricarboxylate decarboxylase,4,1,1,68	0,494114	0	0	0	0	0	0	0	0	0	0	0
MMP0145	Hypoxanthine/guanine phosphoribosyltransferase,2,4,2,8	0,549221	0	0	4,28E-06	3,8E-06	0	0	3,39E-06	0	0	0	0
MMP0146	Uncharacterized protein,	247022	2,25E-05	2,72E-05	3,6E-05	3,06E-05	2,44E-05	3,63E-05	3,33E-05	2,66E-05	4,9E-05	3,88E-05	2,94E-05
MMP0147	Nitrogenase iron protein,1,18,6,1	0	0	0	0	0	0	0	0	0	0	0	0
MMP0148	Acetyl-CoA synthetase, AMP-forming,6,2,1,1	0	0	0	0	0	0	0	0	0	0	0	0
MMP0150	Probable ribosome biogenesis protein	0,427701	0	0	0	0	0	0	0	0	0	0	0
MMP0151	50S ribosomal protein L40e,	0	0	0	0	0	0	0	0	0	0	0	0
MMP0153	2-oxosuberate synthase, first step,	107714	3,32E-06	1,77E-06	2,41E-05	1,88E-05	1,1E-05	1,73E-05	1,17E-05	9,7E-06	2,72E-05	2,21E-05	1,9E-05
MMP0154	UPF0288 protein	0	0	0	0	0	0	0	0	0	0	0	0
MMP0155	Uncharacterized protein,	0	0	0	0	0	0	0	0	0	0	0	0
MMP0156	30S ribosomal protein S19e,	0	0	0	0	0	0	0	0	0	0	0	0
MMP0157	DNA-binding protein	0	1,48E-06	2,73E-06	0	0	0	0	0	0	0	1,76E-06	0
MMP0158	Uncharacterized protein,	0,273016	4,92E-06	2,16E-06	4,42E-06	4,03E-06	5,39E-06	6,72E-06	5,71E-06	6,67E-06	7,67E-06	1,13E-05	8,4E-06
MMP0159	50S ribosomal protein L39e,	0	0	0	0	0	0	0	0	0	0	0	0
MMP0160	Coenzyme F390 synthetase,	0,406854	0,000009	0	1,38E-05	3,44E-05	3,42E-06	4,33E-06	3,65E-05	4,56E-06	0	0	4,32E-06
MMP0162	Uncharacterized protein,	0,719653	5,82E-06	1,64E-05	2,66E-05	2,67E-05	1,22E-05	2,09E-05	3,2E-05	1,42E-05	2,38E-05	2,5E-05	1,1E-05
MMP0163	Putative arsenical pump-driving ATPase,3,6,3,16	0	0	0	0	0	0	0	0	0	0	0	0
MMP0164	Sirohydrochlorin cobaltochelatase,4,99,1,3;4,99,1,11	0,035983	0	0	0	0	0	0	0	0	0	0	0
MMP0165	ABC transporter, family 2,	0	0	0	0	0	0	0	0	3,19E-06	0	0	0
MMP0166	MatE family member,	0,523487	0	0	0	0	0	0	0	0	0	0	0
MMP0167	ABC transporter ATP binding protein family member,	0,067034	6,68E-06	5,53E-06	7,52E-06	0	9,79E-06	7,4E-06	0	7,14E-06	0	0	7,19E-06
MMP0168	Transcriptional regulator PadR-like family,	0,221875	0	2,8E-06	2,61E-06	0	2,73E-06	4,97E-06	0	0	0	2,5E-06	0
MMP0174	HD phosphohydrolase family member,	107729	8,1E-06	5,03E-06	1,47E-05	1,53E-05	5,74E-06	8,57E-06	1,34E-05	9,24E-06	1,17E-05	1,37E-05	4,53E-06
MMP0176	CDC48 cell division cycle protein family member,	0	0	0	0	0	0	0	0	0	0	0	0
MMP0177	Conserved hypothetical archaeal protein,	0,860232	4,43E-06	2,62E-06	1,42E-05	9,46E-06	4,03E-06	1,16E-05	2,12E-05	5,01E-06	1,41E-05	1,78E-05	7,38E-06
MMP0178	Phosphoribosylformylglycinamidine synthase subunit PurQ,6,3,5,3;3,5,1,2	0,069274	2,87E-06	2,63E-06	5,2E-06	3,5E-06	2,87E-06	8,24E-06	7,86E-06	2,31E-06	1,04E-05	9,62E-06	5,9E-06
MMP0179	Phosphoribosylformylglycinamidine synthase subunit PurL,6,3,5,3	0,000168669	0,00012	0,000163	0,000194	0,000159	0,000131	0,000191	0,000267	0,000176	0,000242	0,000229	0,00017
MMP0180	Riboflavin synthase,2,5,1,9	0	0	0	0	0	0	0	0	0	0	0	0
MMP0181	Uncharacterized protein,	0,338372	0	0	6,37E-06	4,91E-06	0	0	1,02E-05	3,51E-06	4,19E-06	5,8E-06	1,05E-05
MMP0182	Uncharacterized protein,	0,507831	2,48E-06	2,07E-06	3,42E-06	2,88E-06	2,29E-06	2,63E-06	2,55E-06	0	2,89E-06	2,7E-06	0
MMP0183	3,4-dihydroxy-2-butanone 4-phosphate synthase,4,1,99,12	0	0	0	0	0	0	0	0	0	0	1,98E-06	0
MMP0185	Probable S-methyl-5'-thioinosine phosphorylase,2,4,2,44	144183	3,89E-06	1,01E-05	2,46E-05	2,06E-05	2,18E-06	2,05E-05	2,14E-05	2,64E-06	3,16E-05	3,16E-05	3,93E-06
MMP0186	Uncharacterized protein,	380377	1,61E-05	2,47E-05	3,28E-05	2,69E-05	1,41E-05	2,88E-05	3,49E-05	2,82E-05	4,68E-05	4,08E-05	2,56E-05
MMP0187	Phosphomethylpyrimidine synthase,4,1,99,17	0	0	0	0	0	0	0	0	0	0	0	0
MMP0188	Uncharacterized protein,	578732	1,89E-05	1,86E-05	3,03E-05	0,00002	2,7E-05	2,07E-05	2,16E-05	2,71E-05	2,41E-05	2,31E-05	3,48E-05
MMP0194	Uncharacterized protein,	317359	1,35E-05	2,2E-05	4,22E-05	3,39E-05	2,88E-05	4,18E-05	4,02E-05	2,91E-05	5,41E-05	3,92E-05	4,06E-05
MMP0195	Uncharacterized protein,	0,422191	2,68E-06	2,26E-06	6,6E-06	2,39E-06	4,29E-06	3,03E-06	3,36E-06	3,39E-06	3,5E-06	3,72E-06	3,72E-06
MMP0198	ABC-type iron(III) transport system, ATP binding protein,	0	9,34E-07	0	0	0	0	0	0	0	0	0	0
MMP0199	Conserved hypothetical archaeal protein,	0	0	0	0	0	0	0	0	0	0	0	0
MMP0203	Thioredoxin,	0	0	0	0	0	0	0	0	0	0	0	0
MMP0204	Uncharacterized protein,	183643	3,49E-05	1,67E-05	2,67E-05	2,88E-05	2,16E-05	2,22E-05	1,19E-05	6,16E-06	1,53E-05	1,3E-05	7,74E-06
MMP0206	Molybdenum ABC transporter, permease protein,	0	0	0	0	0	0	0	0	0	0	0	0
MMP0208	Uncharacterized protein,	0	0	0	0	0	0	0	0	0	0	0	0
MMP0209	Uncharacterized protein,	0	0	0	0	0	0	0	3,62E-06	0	0	0	0
MMP0212	Glycine--tRNA ligase,6,1,1,14	0,039873	3,74E-06	3,27E-06	6,87E-06	6,49E-06	4,6E-06	9,61E-06	5,9E-06	4,05E-06	6,59E-06	6,82E-06	8,17E-06
MMP0213	Triphosphoribosyl-dephospho-CoA synthetase related protein,	0	1,35E-06	1,24E-06	1,89E-06	0	0	1,58E-06	0	0	1,73E-06	0	1,6E-06
MMP0214	dITP/XTP pyrophosphatase,3,6,1,66	0,244916	0	2,82E-06	5,04E-06	0	1,97E-06	2,4E-06	3,18E-06	0	0	2,43E-06	2,39E-06
MMP0215	Uncharacterized protein,	0,000101337	1,4E-05	9,13E-07	3,46E-05	3,98E-05	2,61E-06	2,94E-06	3,82E-05	1,73E-05	1,27E-05	2,77E-05	1,18E-06
MMP0216	Cation transport ATPase,	0	0	0	0	0	0	0	0	0	0	0	0
MMP0217	Transcriptional repressor related protein,	0,431375	0	0	0	0	0	0	0	0	0	0	0
MMP0218	Uncharacterized protein,	142567	1,93E-05	1,23E-05	1,68E-05	0	1,77E-05	1,57E-05	1,72E-05	4,02E-05	2,82E-05	0	3,2E-05
MMP0219	Inorganic pyrophosphatase,3,6,1,1	0	0	0	0	0	0	0	0	0	0	0	0
MMP0220	Sodium/proline symporter-related,	125146	1,57E-05	8,04E-06	9,67E-06	1,18E-05	1,52E-05	1,39E-05	9,69E-06	6,6E-06	7,71E-06	6,54E-06	5,85E-06
MMP0221	Sodium/proline symporter,	0,528931	2,7E-06	1,54E-06	2,93E-06	1,61E-06	3,41E-06	5,62E-06	4,98E-06	2,04E-06	4,05E-06	2,01E-06	1,51E-06
MMP0224	Glutamate-1-semialdehyde 2,1-aminomutase,5,4,3,8	0	4,97E-06	1,53E-05	1,57E-05	1,92E-05	8,1E-06	2,27E-05	1,19E-05	6,05E-06	3,57E-05	1,59E-05	5,88E-06
MMP0225	Glycerol-1-phosphate dehydrogenase [NAD(P)+],1,1,1,261	499087	5,08E-05	6,32E-05	8,49E-05	7,64E-05	6,35E-05	7,93E-05	6,93E-05	6,73E-05	9,87E-05	6,79E-05	6,41E-05
MMP0226	7-cyano-7-deazaguanine synthase,6,3,4,20	280886	1,9E-05	1,46E-05	2,23E-05	2,72E-05	2,64E-05	2,17E-05	1,24E-05	2,36E-05	2,59E-05	1,69E-05	2,74E-05
MMP0227	Anaerobic Ribonucleoside-triphosphate reductase,1,17,4,2	0	0	2,79E-06	0	0	2,97E-06	0	0	0	0	0	0
MMP0228	tRNA (guanine(26)-N(2))-dimethyltransferase,2,1,1,216	372941	1,78E-05	0	3,48E-05	3,17E-05	2,39E-05	2,02E-05	2,95E-05	2,98E-05	4,58E-05	2,48E-05	2,2E-05
MMP0229	ABC amino acid transport ATP binding protein,	0	0	3,09E-06	2,79E-06	1,88E-06	1,36E-06	1,73E-06	2,91E-06	1,82E-06	2,11E-06	1,75E-06	0
MMP0230	Uncharacterized protein,	0	0	0	0	0	0	0	0	0	0	0	0
MMP0231	Uncharacterized protein,	0,037174	3,23E-06	0	0	0	2,87E-06	0	0	4,76E-06	0	0	5,86E-06
MMP0232	Conserved Hypthetical Protein,	277947	2,63E-05	2,25E-05	3,15E-05	2,19E-05	2,9E-05	2,79E-05	2,98E-05	3,79E-05	4,19E-05	3,36E-05	5,32E-05
MMP0234	Uncharacterized protein,	0,61335	1,89E-05	0,00004	7,37E-05	5,79E-05	3,46E-05	4,86E-05	8,03E-05	7,27E-05	7,1E-05	9,27E-05	7,5E-05
MMP0235	Uncharacterized protein,	0,968032	1,14E-05	0	3,12E-06	3,23E-06	5,84E-06	2,92E-06	2,89E-06	1,81E-05	3,42E-06	2,99E-06	1,89E-05
MMP0237	Uncharacterized protein,	0,439501	4,86E-06	0	5,74E-06	3,52E-06	3,29E-06	3,38E-06	3,22E-06	4,97E-06	2,65E-06	4,39E-06	8,19E-06
MMP0239	Conserved hypothetical archaeal protein,	287567	2,91E-05	2,29E-05	3,67E-05	3,27E-05	2,46E-05	2,66E-05	2,62E-05	3,25E-05	3,52E-05	2,82E-05	4,29E-05
MMP0241	Conserved hypothetical archaeal protein,	0,483166	5,82E-06	3,82E-06	1,15E-05	1,06E-05	3,89E-06	5,48E-06	9,54E-06	5,19E-06	1,22E-05	8,29E-06	0
MMP0242	Uncharacterized protein,	0	0	0	0	0	0	0	0	0	0	0	0
MMP0245	Prefoldin subunit beta,	0	0	0	0	0	0	0	0	0	0	0	0
MMP0247	Probable Brix domain-containing ribosomal biogenesis protein,	0	0	0	0	0	0	0	0	0	0	0	0
MMP0248	DNA-directed RNA polymerase related protein,	0	0	0	0	0	0	0	0	0	0	0	0
MMP0249	50S ribosomal protein L37Ae,	0	0	0	0	0	0	0	0	0	0	0	0
MMP0250	Uncharacterized protein,	0,161059	1,51E-06	0	0	0	1,32E-06	0	1,57E-06	0	0	0	0
MMP0251	Proteasome subunit alpha,3,4,25,1	0	0	0	0	0	0	0	0	0	0	0	0
MMP0253	Acetyl-CoA synthetase (ADP-forming),6,2,1,13	583996	5,42E-05	2,53E-05	5,19E-05	5,29E-05	3,68E-05	3,5E-05	4,63E-05	3,93E-05	5,21E-05	3,68E-05	3,76E-05
MMP0254	Multifunctional fusion protein,4,2,1,136;5,1,99,6	203915	2,05E-05	1,47E-05	1,76E-05	2,95E-05	1,43E-05	2,21E-05	2,3E-05	8,6E-06	9,95E-06	8,46E-06	1,27E-05
MMP0256	Imidazole glycerol phosphate synthase subunit HisH 1,2,4,2,-	0,01275	5,74E-06	9,15E-06	8,52E-06	9,85E-06	7,08E-06	9,59E-06	1,19E-05	5,65E-06	4,35E-06	5,56E-06	9,25E-06
MMP0257	TATA-box-binding protein,	0,430585	1,79E-06	2,53E-06	8,73E-06	9,22E-06	4,79E-06	1,04E-05	1,31E-05	2,6E-06	8,17E-06	8,16E-06	2,8E-06
MMP0258	50S ribosomal protein L12,	186867	7,17E-06	0	7,97E-06	5,16E-06	9,47E-06	5,11E-06	4,82E-06	9,61E-06	1,11E-05	7,24E-06	4,85E-06
MMP0259	50S ribosomal protein L10,	231358	1,26E-05	0	0,00001	7,48E-06	1,73E-05	1,43E-05	4,2E-06	1,85E-05	1,84E-05	1,41E-05	2,39E-05
MMP0260	50S ribosomal protein L1,	0	9,95E-06	8,3E-06	1,3E-05	0	9,61E-06	1,09E-05	1,03E-05	0	0	1,07E-05	0
MMP0261	DNA-directed RNA polymerase subunit L,2,7,7,6	198178	1,27E-05	1,33E-05	2,48E-05	1,85E-05	1,43E-05	2,23E-05	1,65E-05	8,24E-06	2,78E-05	1,73E-05	1,43E-05
MMP0262	Uncharacterized protein,	0	0	0	0	0	0	0	0	0	0	0	0
MMP0263	Tyrosine--tRNA ligase,6,1,1,1	0	0	4,64E-06	3,69E-06	0	2,38E-06	4,42E-06	2,84E-06	0	3,6E-06	5,98E-06	2,98E-06
MMP0264	Mechanosensitive (MS) ion channel,	0,386176	6,72E-06	0	0	0	2,87E-06	0	0	0	0	0	0
MMP0267	Conserved hypothetical archaeal protein,	176206	6,83E-06	4,98E-06	1,03E-05	6,97E-06	7,46E-06	4,23E-06	6,36E-06	3,01E-06	6,43E-06	8,89E-06	6,49E-06
MMP0269	Uncharacterized protein,	0,238722	2,24E-06	1,92E-06	0	2,56E-06	0	2,39E-06	0	2,43E-06	3,28E-06	0	2,42E-06
MMP0270	Conserved archaeal protein,	0	0	0	0	0	0	0	0	0	0	0	0
MMP0271	ATP binding putative nickel incorporation protein,	0	0	0	0	0	0	0	0	0	0	0	0
MMP0272	ABC transporter ATPase subunit,	0	0	0	0	0	0	0	0	0	0	0	0
MMP0273	(2R)-phospho-3-sulfolactate synthase,4,4,-,-	0	0	0	0	0	0	0	0	0	0	0	0
MMP0274	Hydrogenase expression/formation protein,	0	0	0	0	0	0	0	0	0	0	0	0
MMP0275	Uncharacterized protein,	0	0	0	6,68E-06	3,04E-06	0	2,71E-06	4,29E-06	0	0	2,8E-06	2,75E-06
MMP0276	Uncharacterized protein,	0	6,07E-06	0	0	0	0	0	0	0	0	0	0
MMP0277	TraB family,	0	0	0	0	0	0	0	0	0	0	0	0
MMP0278	Uncharacterized protein,	0	0	0	0	0	0	0	0	0	0	0	0
MMP0279	Beta-ribofuranosylaminobenzene 5'-phosphate synthase,2,4,2,54	0	0	0	0	0	0	0	0	0	0	0	2,92E-06
MMP0280	Phosphoribosyl-AMP cyclohydrolase,3,5,4,19	0,259714	0	0	0	0	0	0	0	0	0	0	0
MMP0281	Hypothetical nucleotide binding protein,	0	0	0	0	0	0	0	0	0	0	0	0
MMP0282	N5-carboxyaminoimidazole ribonucleotide mutase,5,4,99,18	0	0	0	0	0	0	0	0	0	0	0	0
MMP0283	Nucleoside diphosphate kinase,2,7,4,6	0	0	0	0	0	0	0	0	0	0	0	0
MMP0284	Probable translation initiation factor IF-2,	376082	8,65E-06	7,54E-06	0	0	1,17E-05	9,58E-06	3,21E-05	0,00002	0	0	1,63E-05
MMP0285	Phosphoesterase, RecJ-like:TrkA-N:Phosphoesterase, DHHA1,	0,904004	0	0	0	4,49E-06	0	0	6,16E-06	6,44E-06	0	0	7,13E-06
MMP0287	Uncharacterized protein,	0	0	0	0	0	0	0	0	0	0	0	0
MMP0289	Hydrogenase expression/formation protein,	0	0	0	0	0	0	0	0	0	0	0	3,41E-06
MMP0290	Nascent polypeptide-associated complex protein,	0	0	0	0	0	0	0	0	0	0	0	0
MMP0291	Hydrogenase expression/formation protein related,	0	0	0	0	0	0	0	0	0	0	0	0
MMP0292	Uncharacterized protein,	0,364165	3,43E-06	0	0	0	0	0	0	0	0	0	0
MMP0293	Uncharacterized protein,	0	0	0	0	0	0	0	0	0	0	0	0
MMP0294	Bacterial quinoprotein,	0	0	0	0	0	0	0	0	0	0	0	0
MMP0295	Homoserine kinase,2,7,1,39	0,550698	5,84E-06	6,33E-06	1,02E-05	7,03E-06	4,3E-06	7,26E-06	7,92E-06	2,66E-06	6,67E-06	8,78E-06	4,37E-06
MMP0296	Conserved hypothetical archaeal protein,	0	0	1,98E-06	0	0	0	0	0	0	0	0	0
MMP0297	Translation initiation factor 2 subunit beta,	148322	3,69E-06	6,34E-06	7,74E-06	5,85E-06	1,35E-05	1,12E-05	6,92E-06	5,59E-06	9,79E-06	9,65E-06	1,1E-05
MMP0298	50S ribosomal protein L15e,	436501	2,82E-05	4,17E-06	4,7E-05	5,54E-05	3,21E-05	3,63E-05	7,4E-05	3,02E-05	1,79E-05	3,15E-05	1,12E-05
MMP0300	Uncharacterized protein,	0	0	0	0	0	0	0	0	0	0	0	1,09E-06
MMP0301	Hydrogenase maturation factor HypA,	0	0	0	0	0	0	6,68E-06	0	0	0	0	0
MMP0302	Uncharacterized protein,	0	0	0	0	0	2,15E-06	0	0	0	0	2,76E-06	5,49E-06
MMP0304	N-glycosylase/DNA lyase,3,2,2,-;4,2,99,18	110974	4,32E-06	2,52E-06	2,33E-05	9,57E-06	3,19E-06	7,67E-06	1,69E-05	7,47E-06	1,75E-05	2,21E-05	1,39E-05
MMP0305	Oxidoreductase family member subunit beta,1,2,7,-	0	0	0	0	0	0	0	0	1,53E-06	0	0	1,54E-06
MMP0306	Oxidoreductase family member subunit alpha,1,2,7,-	0,014306	1,35E-06	0	0	0	1,37E-06	1,5E-06	0	2,1E-06	1,85E-06	1,54E-06	3,58E-06
MMP0308	Conserved hypothetical archaeal protein,	0	0	0	0	0	0	0	0	0	0	0	0
MMP0309	Intracellular sulfur reduction related protein,	0	0	0	0	0	0	0	0	0	0	0	0
MMP0311	Conserved hypothetical archaeal protein,	0,164838	1,48E-06	2,07E-06	3,4E-06	5,6E-06	1,99E-06	8,4E-06	7,04E-06	2,98E-06	9,43E-06	7,1E-06	6,47E-06
MMP0312	Conserved hypothetical archaeal protein,	0,200618	2,07E-06	0	0	0	2,01E-06	0	0	0	0	0	0
MMP0313	Uncharacterized protein,	0,314504	0	3,32E-06	6,31E-06	3,42E-06	0	5,06E-06	3,23E-06	0	0	3,25E-06	0
MMP0314	Coenzyme F390 synthetase,	324221	2,38E-05	1,98E-05	3,95E-05	3,46E-05	1,84E-05	3,78E-05	2,53E-05	1,16E-05	4,55E-05	2,65E-05	1,56E-05
MMP0316	Indolepyruvate oxidoreductase subunit IorA,1,2,7,8	0	0	0	0	0	0	0	2,16E-06	0	0	0	0
MMP0317	Fructose-1,6-bisphosphate aldolase/phosphatase,3,1,3,11;4,1,2,13	0	0	2,28E-06	0	0	0	0	0	0	0	0	0
MMP0318	Dihydroxy-acid dehydratase,4,2,1,9	0,323531	0	0	0	0	0	0	0	0	0	3,31E-06	3,27E-06
MMP0319	Precorrin-2 C-20 methyltransferase,2,1,1,130	0	5,17E-06	0	0	0	0	0	0	6,28E-06	0	0	6,18E-06
MMP0320	Shikimate kinase,2,7,1,71	0	0	0	0	0	0	0	0	2,17E-06	0	0	3,63E-06
MMP0321	Conserved hypothetical archaeal protein,	0	0	0	0	0	0	0	0	0	0	0	0
MMP0322	Replication factor C large subunit,	422875	3,02E-05	1,51E-05	3,98E-05	2,69E-05	3,82E-05	3,72E-05	3,41E-05	4,82E-05	3,3E-05	3,43E-05	5,26E-05
MMP0323	Hypothetical methyltransferase protein,	0,802953	3,39E-06	1,96E-06	1,38E-05	0,00001	7,05E-06	8,6E-06	9,93E-06	5,97E-06	9,23E-06	1,1E-05	8,45E-06
MMP0325	Glyceraldehyde-3-phosphate dehydrogenase,1,2,1,59	0	0	0	0	0	0	0	0	0	0	0	0
MMP0326	Methionine--tRNA ligase,6,1,1,10	0	4,49E-06	0	0	0	0	0	0	0	0	0	4,9E-06
MMP0327	AMP phosphorylase,2,4,2,57	0	0	0	0	0	0	0	0	0	0	0	0
MMP0328	Uncharacterized protein,	0,558262	2,32E-06	0	0	0	4,52E-06	2,92E-06	0	2,63E-06	0	2,63E-06	2,63E-06
MMP0329	Uncharacterized protein,	0	0	0	0	0	0	0	0	0	0	0	0
MMP0330	Precorrin-8X methylmutase CbiC/CobH,5,4,1,2	0,029689	1,15E-06	9,45E-07	2,06E-06	2,04E-06	2,86E-06	1,34E-06	1,22E-06	3,45E-06	1,47E-06	0	0,000006
MMP0331	Uncharacterized protein,	0	7,49E-06	0	0	9,04E-06	7,1E-06	8,56E-06	8,06E-06	1,27E-05	0	0	2,12E-05
MMP0332	Uncharacterized protein,	0	0	0	0	0	0	0	0	0	0	0	0
MMP0334	rRNA methyltransferase related protein,	0	0	0	0	0	0	0	0	0	0	0	0
MMP0335	Uncharacterized protein,	395648	4,2E-05	1,69E-05	3,09E-05	3,1E-05	3,37E-05	2,73E-05	2,85E-05	4,28E-05	3,74E-05	2,9E-05	7,12E-05
MMP0337	Uncharacterized protein,	0	0	0	0	0	0	0	0	0	0	0	0
MMP0338	UPF0284 protein MMP0338,	0	0	0	0	0	0	0	4,46E-06	0	0	0	0
MMP0340	Pyruvate carboxylase subunit B,6,4,1,1	246829	2,88E-05	1,26E-05	1,85E-05	1,73E-05	1,46E-05	0	0	1,67E-05	0	0	3,28E-05
MMP0341	Pyruvate carboxylase subunit A,6,4,1,1	306005	3,97E-05	3,82E-05	5,21E-05	5,62E-05	4,33E-05	5,15E-05	4,45E-05	4,53E-05	5,96E-05	4,46E-05	5,49E-05
MMP0343	Uncharacterized protein,	365289	1,74E-05	3,03E-05	2,89E-05	2,29E-05	3,8E-05	2,97E-05	1,76E-05	2,4E-05	2,3E-05	1,83E-05	2,25E-05
MMP0344	Conserved hypothetical archaeal protein,	445067	3,37E-05	4,78E-05	5,21E-05	5,6E-05	5,14E-05	5,41E-05	4,22E-05	5,22E-05	6,22E-05	4,77E-05	3,88E-05
MMP0345	Uncharacterized protein,	0	0	0	0	0	0	0	0	0	0	0	0
MMP0346	2-hydroxyglutaryl-CoA dehydratase related protein,	0,71778	1,37E-05	3,48E-05	6,08E-05	3,53E-05	1,44E-05	3,38E-05	7,21E-05	1,42E-05	6,56E-05	9,98E-05	2,5E-05
MMP0348	Uncharacterized protein,	0	0	0	0	1,56E-06	0	1,5E-06	1,42E-06	0	0	1,49E-06	0
MMP0349	2-hydroxyglutaryl-CoA dehydratase related protein,	0	0	0	0	0	0	0	0	0	0	0	0
MMP0350	Bacterial transferase hexapeptide repeat,	0	0	2,86E-06	4,47E-06	3,89E-06	0	3,75E-06	3,76E-06	7,54E-06	3,99E-06	0	5,55E-06
MMP0351	DegT/DnrJ/EryC1/StrS aminotransferase,	0,63562	4,49E-05	3,86E-05	5,7E-05	4,31E-05	4,39E-05	4,55E-05	4,51E-05	4,8E-05	6,77E-05	5,02E-05	7,21E-05
MMP0352	UDP-N-acetylglucosamine 3-dehydrogenase,1,1,1,374	0,000323955	0,000496	0,001037	0,000535	0,000505	0,000652	0,000387	0,000468	0,001156	0,000699	0,000392	0,000969
MMP0353	UDP-glucose/GDP-mannose dehydrogenase Related protein,	650096	8,04E-05	6,91E-05	9,15E-05	9,16E-05	7,68E-05	6,17E-05	6,58E-05	0,000103	0,000104	6,4E-05	9,22E-05
MMP0356	Glycosyl transferase, group 1,	330983	4,09E-05	6,83E-05	6,01E-05	7,46E-05	6,84E-05	5,28E-05	6,62E-05	9,52E-05	8,22E-05	4,5E-05	7,9E-05
MMP0357	UDP-N-acetylglucosamine 2-epimerase homolog,5,1,-,-	333627	2,59E-05	2,02E-05	1,57E-05	2,52E-05	4,33E-05	1,88E-05	2,63E-05	4,24E-05	1,62E-05	1,58E-05	4,96E-05
MMP0358	Conserved hypothetical archaeal protein,	0,065372	0	6,56E-06	6,62E-06	5,28E-06	2,94E-06	5,52E-06	3,5E-06	0	3,95E-06	3,7E-06	0
MMP0359	Glycosyl transferase, family 2,	0,684623	4,95E-06	1,52E-05	9,34E-06	7,62E-06	1,96E-06	1,12E-05	8,44E-06	5,9E-06	1,76E-05	9,5E-06	1,1E-05
MMP0360	Uncharacterized protein,	0,284783	1,92E-06	0	2,59E-06	0	0	0	0	4,32E-06	0	2,16E-06	6,44E-06
MMP0363	Methanol dehydrogenase regulatory protein related protein,	0	0	0	0	0	0	0	0	0	0	0	0
MMP0369	Uncharacterized protein,	0	0	0	0	0	0	0	0	0	0	0	0
MMP0370	Uncharacterized protein,	0,589435	5,67E-06	3,71E-06	3,93E-06	3,35E-06	4,43E-06	3,15E-06	4,71E-06	7,53E-06	4,25E-06	5,29E-06	7,38E-06
MMP0372	F420-dependent methylenetetrahydromethanopterin dehydrogenase,1,5,98,1	0	0	0	0	0	0	0	0	0	0	0	0
MMP0373	Uncharacterized protein,	0	0	0	0	1,96E-06	0	0	0	0	0	0	0
MMP0374	Uncharacterized protein,	0,363253	0	2,65E-06	0	0	0	0	3,69E-06	0	4,62E-06	3,47E-06	0
MMP0377	Isoleucyl-tRNA synthetase related,	0,315859	0	4,78E-06	0	0	0	0	3,12E-06	3,23E-06	0	0	0
MMP0378	Atrazine chlorohydrolase related protein,	0	0	0	0	0	0	0	0	0	5,03E-06	2,85E-06	2,84E-06
MMP0380	DNA polymerase,2,7,7,7	0,607236	4,33E-06	2,36E-06	3,61E-06	0	5,23E-06	0	7,31E-06	0	3,45E-06	6,39E-06	6,42E-06
MMP0381	3-isopropylmalate dehydratase small subunit,4,2,1,33	113547	4,17E-06	1,74E-06	5,26E-06	3,21E-06	8,06E-06	2,21E-06	8,94E-06	3,39E-06	9,2E-06	9,06E-06	5,67E-06
MMP0382	RNase L inhibitor,	0,208711	5,66E-06	6,4E-07	4,98E-06	0	1,83E-06	9,18E-07	0	0	0	8,28E-07	0
MMP0383	S-layer protein,	0,020461	4,02E-06	0	2,3E-06	0	3,58E-06	0	0	2,23E-06	0	0	2,19E-06
MMP0384	Uncharacterized protein,	0	0	2,01E-06	0	0	1,77E-06	0	0	0	0	0	0,000002
MMP0385	Uridylate kinase,2,7,4,22	477063	3,09E-05	4,3E-05	2,75E-05	2,98E-05	2,55E-05	2,5E-05	3,12E-05	3,51E-05	3,19E-05	3,63E-05	3,94E-05
MMP0386	Archaeal histone A,	0,431648	0	1,79E-06	0	5,74E-06	4,92E-06	0,000004	2,35E-06	2,33E-06	2,8E-06	3,88E-06	2,3E-06
MMP0387	Microsomal signal peptidase 21 KD subunit,3,4,-,-	0,569312	5,17E-06	4,7E-06	7,45E-06	1,24E-05	4,85E-06	0	5,56E-06	5,96E-06	7,85E-06	0	5,84E-06
MMP0388	Digeranylgeranylglycerophospholipid reductase,1,3,7,11	254828	2,17E-05	1,47E-05	1,36E-05	1,41E-05	1,82E-05	6,88E-06	9,47E-06	7,71E-06	9,29E-06	5,6E-06	5,98E-06
MMP0389	Ferredoxin,	0,464818	4,38E-06	3,59E-06	0	0,000005	3,96E-06	4,97E-06	7,38E-06	6,44E-06	9,43E-06	4,79E-06	1,11E-05
MMP0390	Probable non-canonical purine NTP phosphatase,3,6,1,-	0	0	0	7,23E-06	6,07E-06	4,62E-06	9,78E-06	1,13E-05	0	0	5,68E-06	0
MMP0391	Aspartate aminotransferase,2,6,1,1	0,532484	2,22E-06	3,21E-06	3,98E-06	2,67E-06	1,06E-06	2,63E-06	2,51E-06	1,32E-06	4,41E-06	2,96E-06	2,1E-06
MMP0392	Phosphoribosylamine--glycine ligase,6,3,4,13	0,293622	1,39E-06	4,38E-06	1,03E-05	4,94E-06	1,3E-06	7,31E-06	6,61E-06	2,35E-06	0,000008	8,31E-06	2,32E-06
MMP0393	Phosphoesterase,3,1,4,-	0	0	0	0	0	0	0	0	0	0	0	0
MMP0394	Uroporphyrinogen III synthase,4,2,1,75	0	0	2,1E-06	3,36E-06	0	0	5,63E-06	2,72E-06	2,84E-06	3,45E-06	2,88E-06	2,86E-06
MMP0395	Uncharacterized protein,	0	0	0	0	0	0	0	0	0	0	0	0
MMP0396	Enolase,4,2,1,11	0,753971	3,16E-06	3,22E-06	3,35E-06	2,27E-06	3,43E-06	2,08E-06	2,01E-06	3,15E-06	4,09E-06	3,5E-06	3,49E-06
MMP0397	Alanine--tRNA ligase,6,1,1,7	0,000110872	4,29E-05	1,52E-05	2,99E-05	3,65E-05	4,79E-05	2,05E-05	2,99E-05	2,62E-05	3,33E-05	3,81E-05	6,58E-05
MMP0398	Conserved hypothetical archaeal protein,	0,857062	4,58E-06	8,22E-06	8,43E-06	7,24E-06	3,64E-06	0,000008	7,26E-06	1,71E-06	9,61E-06	1,01E-05	3,92E-06
MMP0399	Protease HtpX homolog,3,4,24,-	434417	5,12E-05	6,31E-05	4,29E-05	3,98E-05	9,62E-05	3,41E-05	4,53E-05	0,000106	3,11E-05	2,9E-05	8,63E-05
MMP0401	5-methyltetrahydropteroyltriglutamate--homocysteine S-methyltransferase,2,1,1,14	0,228525	0	3,74E-06	7,78E-06	1,22E-05	3,09E-06	7,5E-06	2,92E-05	3,35E-06	4,94E-06	1,31E-05	4,9E-06
MMP0402	Conserved hypothetical Archael protein,	0	0	0	0	0	0	0	2,54E-06	0	5,03E-06	0	0
MMP0404	2-phospho-L-lactate transferase,2,7,8,28	0,643875	6,03E-06	5,87E-06	1,05E-05	8,92E-06	5,62E-06	6,72E-06	1,44E-05	5,95E-06	4,89E-06	5,88E-06	3,34E-06
MMP0405	GTP cyclohydrolase III,3,5,4,29	193684	2,45E-06	2,67E-06	2,66E-06	2,2E-06	3,38E-06	0	0	0	0	0	0
MMP0407	Conserved hypothetical archaeal protein with 2 CBS domains,	406531	3,91E-05	3,79E-05	3,63E-05	3,69E-05	4,38E-05	3,52E-05	2,9E-05	5,39E-05	5,32E-05	3,65E-05	6,01E-05
MMP0408	H+-transporting two-sector ATPase, A subunit,	115725	1,27E-05	1,59E-05	2,28E-05	3,06E-05	2,04E-05	1,86E-05	2,5E-05	2,51E-05	2,97E-05	1,82E-05	3,24E-05
MMP0409	Conserved hypothetical archaeal protein,	0	0	0	0	0	0	0	0	0	0	0	0
MMP0410	Ribose-phosphate pyrophosphokinase,2,7,6,1	0,697925	4,13E-06	5,06E-06	6,11E-06	7,8E-06	6,85E-06	5,08E-06	4,69E-06	7,61E-06	5,96E-06	4,96E-06	4,97E-06
MMP0411	Sulfopyruvate decarboxylase subunit alpha,4,1,1,79	0	0	0	0	0	0	0	6,41E-06	0	0	6,01E-06	0
MMP0412	Uncharacterized protein,	0,20743	5,67E-06	0	2,5E-05	2,04E-05	1,04E-05	1,52E-05	2,51E-05	2,8E-05	2,59E-05	2,12E-05	1,9E-05
MMP0413	Uncharacterized protein,	0	0	0	0	0	0	0	0	0	0	0	0
MMP0414	Threonine--tRNA ligase,6,1,1,3	0,531796	3,59E-06	2,25E-06	3,13E-06	4,3E-06	3,89E-06	2,98E-06	5,7E-06	0	0	3,02E-06	0
MMP0415	Probable bifunctional tRNA threonylcarbamoyladenosine biosynthesis protein,2,3,1,234;2,7,11,1	0,684389	4,71E-06	1,94E-06	1,12E-05	1,41E-05	0	3,61E-06	1,91E-05	2,76E-06	0	2,66E-06	0
MMP0417	1-(5-phosphoribosyl)-5-[(5-phosphoribosylamino)methylideneamino] imidazole-4-carboxamide isomerase,5,3,1,16	115169	1,37E-05	6,12E-06	2,72E-05	2,69E-05	9,79E-06	1,15E-05	2,83E-05	4,05E-06	5,17E-06	9,29E-06	1,32E-06
MMP0418	Carbohydrate kinase, PfkB,2,7,1,15	0	0	0	0	0	0	0	0	0	0	0	0
MMP0419	Transporter,	521362	6,42E-05	4,45E-05	8,11E-05	7,7E-05	7,45E-05	6,27E-05	6,06E-05	0,000146	0,000105	8,29E-05	0,000169
MMP0420	CBS domain Related protein,	150129	1,76E-05	6,97E-05	7,56E-05	5,66E-05	2,52E-05	5,94E-05	5,99E-05	2,47E-05	9,03E-05	5,97E-05	2,41E-05
MMP0421	Uncharacterized protein,	0	0	0	0	0	0	0	0	0	0	0	0
MMP0422	Uncharacterized protein,	420862	2,14E-05	1,68E-05	9,05E-06	1,27E-05	1,3E-05	1,01E-05	1,4E-05	6,03E-06	1,44E-05	5,96E-06	5,88E-06
MMP0425	Uncharacterized protein,	254154	1,53E-05	1,71E-05	2,43E-05	2,75E-05	2,73E-05	3,2E-05	2,56E-05	2,46E-05	2,9E-05	2,42E-05	2,93E-05
MMP0426	Nitroreductase family,	0,044375	0	3,85E-06	5,87E-06	0	0	4,89E-06	4,75E-06	5,07E-06	0	1,01E-05	7,44E-06
MMP0427	Replication factor C small subunit,	0,156192	0	0	0	0	0	0	0	0	1,89E-06	0	0
MMP0428	Vanadium nitrogenase-associated related protein N,	0	0	0	0	0	0	0	0	0	0	0	0
MMP0429	Uncharacterized protein,	0	0	0	0	0	0,000001	0	0	0	0	0	0
MMP0430	Ribonuclease P protein component 3,3,1,26,5	825412	4,21E-05	5,42E-05	9,71E-05	8,64E-05	5,17E-05	8,11E-05	8,05E-05	5,83E-05	0,00011	8,69E-05	6,49E-05
MMP0431	Rhodopsin-like GPCR superfamily:Beta-lactamase-like,	271822	1,06E-05	1,65E-05	2,59E-05	2,25E-05	2,03E-05	2,04E-05	1,86E-05	1,07E-05	2,44E-05	2,15E-05	1,41E-05
MMP0432	Uncharacterized protein,	0	0	2,54E-06	4,22E-06	0	0	3,24E-06	0	6,92E-06	3,56E-06	3,33E-06	3,27E-06
MMP0433	Putative flavodoxin,	0,078649	2,38E-06	0	5,33E-06	2,84E-06	3,17E-06	6,39E-06	0	2,65E-06	5,38E-06	5,37E-06	2,68E-06
MMP0438	Uncharacterized protein,	0,404858	0	0	4,69E-06	4,45E-06	0	0	3,97E-06	0	0	0	0
MMP0439	Dihydroorotate dehydrogenase,1,3,-,-	0,220717	1,3E-06	1,19E-06	1,87E-06	1,66E-06	1,91E-06	0	0	1,6E-06	2,08E-06	3,13E-06	0
MMP0440	DNA-directed RNA polymerase subunit E,2,7,7,6	0,232609	0	0	0	0	0	0	0	0	0	0	0
MMP0441	Transcription elongation factor Spt4,	0	0	0	0	0	0	0	0	0	0	0	0
MMP0443	30S ribosomal protein S24e,	205649	1,38E-05	1,48E-05	3,96E-05	3,33E-05	1,34E-05	3,04E-05	3,88E-05	1,05E-05	4,22E-05	3,86E-05	1,85E-05
MMP0444	30S ribosomal protein S27ae,	0,618323	4,39E-06	3,75E-06	9,55E-06	8,13E-06	4,44E-06	8,44E-06	7,53E-06	6,17E-06	1,36E-05	1,07E-05	6,07E-06
MMP0446	Nitrogen fixation-related protein,	0,625941	1,38E-06	2,9E-06	4,14E-06	2,65E-06	1,68E-06	6,14E-06	6,75E-06	2,02E-06	4,82E-06	6,5E-06	1,99E-06
MMP0447	Nitrogenase related protein,	0	0	0	0	0	0	0	0	0	0	0	2,82E-06
MMP0451	Uncharacterized protein,	0,697982	1,46E-05	8,15E-06	0,00001	1,13E-05	1,28E-05	1,96E-05	7,48E-06	1,64E-05	1,53E-05	1,18E-05	1,17E-05
MMP0452	Uncharacterized protein,	0,319078	0	0	0	0	0	3,51E-06	0	0	0	0	3,59E-06
MMP0453	Zinc metalloprotease,	280982	0	0	1,33E-05	1,04E-05	5,17E-06	8,7E-06	1,14E-05	1,45E-05	2,55E-05	1,74E-05	2,31E-05
MMP0455	Probable amino-acid ABC transporter,	0	1,11E-06	0	0	0	0	0	0	1,23E-06	0	1,22E-06	0
MMP0457	Probable ATP dependent RNA helicase,	0	0	0	0	0	0	0	0	0	0	0	0
MMP0458	Uncharacterized protein,	0,286352	0	0	0	0	0	0	0	0	0	0	0
MMP0460	Uncharacterized protein,	302285	2,63E-05	1,55E-05	3,47E-05	3,14E-05	1,5E-05	2,25E-05	1,82E-05	2,06E-05	2,94E-05	2,94E-05	1,1E-05
MMP0463	Uncharacterized protein,	0	0	0	0	0	0	0	0	0	0	0	0
MMP0469	Uncharacterized protein,	0	0	8,02E-06	0	5,46E-06	0	4,98E-06	5,08E-06	5,07E-06	0	5,13E-06	0
MMP0476	Uncharacterized protein,	0,209369	0	0	2,75E-06	0	0	2,14E-06	0	2,17E-06	2,89E-06	2,17E-06	2,14E-06
MMP0477	Uncharacterized protein,	0	0	0	0	0	0	0	0	0	0	0	0
MMP0479	Uncharacterized protein,	159545	1,22E-05	7,08E-06	2,35E-05	1,89E-05	1,16E-05	1,46E-05	1,59E-05	1,17E-05	2,18E-05	2,44E-05	1,63E-05
MMP0481	Uncharacterized protein,	0,969346	6,32E-06	9,29E-06	1,31E-05	1,4E-05	8,73E-06	9,25E-06	8,41E-06	2,06E-06	1,58E-05	1,16E-05	3,52E-06
MMP0487	Uncharacterized protein,	0	0	0	0	0	0	0	0	0	0	0	0
MMP0488	Low molecular weight phosphotyrosine protein phosphatase,	0	0	0	0	0	0	3,42E-06	3,22E-06	0	0	0	0
MMP0489	Uncharacterized protein,	348939	1,76E-05	1,98E-06	4,51E-05	3,31E-05	2,78E-05	3,37E-05	2,27E-05	2,79E-05	2,98E-05	2,75E-05	3,69E-05
MMP0491	MotA/TolQ/ExbB proton channel,	0,390066	5,73E-06	0	1,27E-05	6,88E-06	1,07E-05	1,68E-05	8,97E-06	2,69E-05	1,74E-05	1,65E-05	4,57E-05
MMP0493	Probable metal chelatase,	426956	0,00005	5,16E-05	8,58E-05	7,29E-05	3,91E-05	7,01E-05	7,07E-05	5,07E-05	7,57E-05	7,43E-05	6,87E-05
MMP0496	Archaeal glutamate synthase [NADPH],1,4,1,13	0	0	0	0	0	0	0	0	0	0	0	0
MMP0500	Iron-sulfur flavoprotein-related,	108737	4,98E-06	2,95E-06	8,92E-06	1,09E-05	0,000003	0	9,56E-06	3,81E-06	4,12E-06	1,35E-05	0
MMP0501	Uncharacterized protein,	0,646767	0	2,46E-06	3,91E-06	0	0	3,38E-06	0	3,05E-06	4,12E-06	0	3,09E-06
MMP0502	Uncharacterized protein,	0,405879	0	0	0	0	0	0	0	0	0	0	0
MMP0507	Molybdate-binding periplasmic protein permease RELATED,	0,433528	0	3,02E-06	4,67E-06	2,93E-06	1,71E-06	6,25E-06	6,94E-06	0	9,04E-06	8,25E-06	2,03E-06
MMP0508	Molybdenum containing formylmethanofuran dehydrogenase, subunit E,1,2,99,5	0	0	1,87E-06	3,09E-06	0	3,8E-06	7,27E-06	3,61E-06	2,47E-06	6,86E-06	6,5E-06	2,41E-06
MMP0509	Formylmethanofuran dehydrogenase, subunit A,1,2,99,5	0,245477	1,45E-06	1,36E-06	0	0	1,45E-06	4,72E-06	1,77E-06	0	5,71E-06	3,49E-06	1,73E-06
MMP0510	Molybdenum containing formylmethanofuran dehydrogenase subunit C,1,2,99,5	0	0	0	0	0	0	0	0	0	0	0	0
MMP0511	Molybdenum containing formylmethanofuran dehydrogenase, subunit B,1,2,99,5	0	0	0	0	0	0	0	0	0	0	0	0
MMP0516	Nicotinate-nucleotide pyrophosphorylase [carboxylating],2,4,2,19	0,005102	1,68E-06	0	0	0	1,56E-06	0	0	3,25E-06	0	1,92E-06	3,19E-06
MMP0518	Uncharacterized protein,	0,268282	0	0	3,89E-06	2,23E-06	1,8E-06	5,67E-06	4,02E-06	0	3,32E-06	5,28E-06	2,81E-06
MMP0522	Uncharacterized protein,	0,262814	1,69E-06	0	7,83E-06	3,28E-06	4,44E-06	5,55E-06	3,38E-06	1,3E-05	1,24E-05	8,12E-06	2,36E-05
MMP0523	ABC transporter ATP-binding protein,	0,327845	0	0	0	0	0	0	0	0	0	0	3,35E-06
MMP0526	Uncharacterized protein,	0,228375	0	0	0	0	0	0	0	0	0	0	0
MMP0530	Uncharacterized protein,	0	0	0	0	0	0	0	0	0	0	0	0
MMP0532	Uncharacterized protein,	0	0	0	0	0	0	0	0	0	0	0	0
MMP0533	Conserved hypothetical Archael protein,	0,235671	0	0	0	0	0	2,66E-06	0	0	2,93E-06	2,4E-06	2,39E-06
MMP0535	Conserved hypothetical archaeal protein,	0	0	0	0	0	0	0	0	0	0	0	0
MMP0536	Uncharacterized protein,	0	0	0	0	0	0	0	0	0	0	0	0
MMP0537	Endonuclease III homologue,4,2,99,18	0	0	0	0	0	0	0	0	0	0	0	0
MMP0539	3-isopropylmalate dehydrogenase,1,1,1,85	0	0	0	0	0	0	0	0	0	0	0	0
MMP0540	Phosphoribosylaminoimidazole-succinocarboxamide synthase,6,3,2,6	0	0	0	0	0	0	0	0	0	0	0	0
MMP0541	Phosphoserine phosphatase,3,1,3,3	115416	3,45E-06	7,7E-06	1,48E-05	6,58E-06	1,02E-05	1,93E-05	9,65E-06	1,33E-05	3,46E-05	2,12E-05	1,77E-05
MMP0542	Uncharacterized protein,	0,505445	2,99E-06	1,21E-06	3,02E-06	2,31E-06	2,21E-06	2,25E-06	1,61E-06	2,18E-06	4,92E-06	2,7E-06	5,89E-06
MMP0543	Uncharacterized protein,	0	0	0	0	0	0	0	0	0	0	0	0
MMP0544	MoaA/nifB/pqqE family,1,97,1,4	0,000112944	0,000162	0,000183	0,000279	0,000226	0,000134	0,000203	0,000249	0,000214	0,000281	0,000194	0,000166
MMP0545	Molybdenum cofactor biosynthesis protein:MoeA N-terminal region, domain I and II:MoeA C-terminal, domain IV,	0,000106965	0,000105	7,01E-05	9,22E-05	8,21E-05	7,64E-05	7,52E-05	7,6E-05	6,25E-05	7,06E-05	4,92E-05	5,21E-05
MMP0546	Protein MMP0546,	0,435561	0	0	0	0	0	0	0	0	0	0	0
MMP0547	RecJ related protein,	0	0	0	0	0	0	0	0	0	0	0	0
MMP0548	Imidazoleglycerol-phosphate dehydratase,4,2,1,19	0	0	0	0	0	0	0	0	0	0	0	0
MMP0549	Uncharacterized protein,	0,344697	0	0	0	0	0	0	0	0	0	0	0
MMP0550	Similar to ABC-type amino acid transport system, periplasmic component,	0	0	0	0	0	0	0	0	1,76E-06	0	1,78E-06	0
MMP0553	Ornithine carbamoyltransferase,2,1,3,3	0	0	0	0	0	0	0	0	0	0	0	0
MMP0555	Preflagellin peptidase,3,4,23,52	0	0	0	0	0	0	0	1,03E-06	0	0	9,7E-07	0
MMP0557	UPF0146 protein	0,458168	0	3,45E-06	0	0	0	0	0	0	5,7E-06	0	4,64E-06
MMP0559	Uncharacterized protein,	0,362523	4,21E-06	1,95E-06	3,45E-06	4,09E-06	5,69E-06	7,06E-06	1,3E-06	1,75E-06	2,58E-06	1,71E-06	3,84E-06
MMP0561	Carboxymuconolactone decarboxylase:Alkylhydroperoxidase AhpD core domain,	0,000628169	0,000576	0,000594	0,000799	0,000693	0,000688	0,000682	0,000604	0,000883	0,000862	0,000653	0,000794
MMP0563	Conserved hypothetical archaeal protein,	0	1,12E-05	0	0	0	1,03E-05	0	0	0	0	0	1,26E-05
MMP0565	Conserved hypothetical archaeal protein,	0,595612	2,94E-06	7,74E-06	1,06E-05	1,07E-05	6,56E-06	1,01E-05	8,81E-06	3,46E-06	2,04E-05	1,01E-05	1,45E-05
MMP0566	Acyl-CoA synthetases (AMP-forming)/AMP-acid ligases II related protein,6,2,1,3	0,000562103	0,000702	0,001112	0,001098	0,000927	0,000889	0,001082	0,00094	0,001113	0,001331	0,00125	0,000859
MMP0567	Uncharacterized protein,	0,462689	3,26E-06	0	4,28E-06	7,84E-06	3,03E-06	3,56E-06	6,97E-06	3,71E-06	0	8,54E-06	7,29E-06
MMP0568	Transcriptional regulator related protein,	106682	6,33E-06	5,95E-06	1,2E-05	7,56E-06	8,06E-06	1,13E-05	8,39E-06	1,44E-05	1,48E-05	1,1E-05	1,35E-05
MMP0569	Uncharacterized protein,	0	0	0	0	1,46E-05	1,09E-05	0	1,33E-05	0	0	0	1,4E-05
MMP0571	Probable GTP 3',8-cyclase,4,1,99,22	0	3,2E-06	0	0	0	0	0	0	0	0	0	3,41E-06
MMP0572	Peptidyl-prolyl cis-trans isomerase,	0,331089	3,53E-06	1,72E-05	3,87E-05	3,88E-05	1,37E-05	4,21E-05	3,64E-05	1,75E-05	6,05E-05	4,75E-05	2,24E-05
MMP0573	Probable molybdenum cofactor guanylyltransferase,2,7,7,77	0,555949	4,08E-06	2,18E-06	1,14E-05	1,27E-05	6,11E-06	7,56E-06	1,47E-05	4,6E-06	6,33E-06	1,13E-05	5,66E-06
MMP0575	Asp-tRNAAsn/Glu-tRNAGln amidotransferase subunit C,6,3,5,-	0,006273	3,69E-06	3,39E-06	8,49E-06	7,04E-06	0	4,55E-06	6,38E-06	0	8,71E-06	7,36E-06	4,4E-06
MMP0576	4-hydroxy-tetrahydrodipicolinate synthase,4,3,3,7	0	0	0	0	0	0	0	3,31E-06	0	3,32E-06	6,24E-06	3,1E-06
MMP0577	30S ribosomal protein S17e,	0,801794	0	0	0	0	8,95E-06	8,67E-06	0	1,24E-05	0	0	2,19E-05
MMP0578	Chorismate mutase,5,4,99,5	114301	3,11E-06	1,82E-05	3,02E-05	3,16E-05	1,27E-05	2,01E-05	3,03E-05	2,41E-05	4,37E-05	3,37E-05	2,65E-05
MMP0580	Radical-activating enzyme,1,97,1,4	104745	3,76E-06	4,53E-06	1,39E-05	9,67E-06	2,31E-06	7,74E-06	6,71E-06	1,76E-06	1,08E-05	1,13E-05	2,26E-06
MMP0581	Uncharacterized protein,	0	0	0,000002	2,72E-06	0	0	2,87E-06	0	0	2,8E-06	2,59E-06	0
MMP0584	Valine--tRNA ligase,6,1,1,9	0,776474	4,89E-06	0	3,37E-06	2,9E-06	2,22E-06	0	0	2,63E-06	0	0	7,06E-06
MMP0585	Universal stress protein,	0	0	0	0	0	0	0	0	0	0	0	0
MMP0586	Uncharacterized endonuclease III related protein,4,2,99,18	0,245701	2,25E-06	1,78E-06	2,53E-06	0	3,05E-06	0	0	2,4E-06	0	2,43E-06	2,41E-06
MMP0588	Diphthine synthase,2,1,1,98	0,329217	7,44E-06	1,28E-06	0	1,83E-06	3,22E-06	0	0	2,8E-06	0	0	4,43E-06
MMP0590	Glycosyl transferase, family 2,2,4,1,83	0	0	0	0	0	0	0	0	0	0	0	0
MMP0591	Conserved hypothetical archaeal protein,	0,238722	0	0	0	0	1,91E-06	0	0	0	0	0	0
MMP0592	Uncharacterized protein,	0,711656	2,6E-06	7,21E-06	7,65E-06	0	8,5E-06	1,53E-05	6,48E-06	2,02E-05	2,05E-05	1,42E-05	1,89E-05
MMP0593	Site-determining protein,	0	0	0	0	0	0	0	0	0	0	0	0
MMP0595	O-phosphoseryl-tRNA(Sec) selenium transferase,2,9,1,2	563977	2,97E-05	1,57E-05	5,78E-05	4,71E-05	5,47E-05	4,72E-05	4,04E-05	4,5E-05	5,76E-05	3,13E-05	4,21E-05
MMP0596	RNA 2'-O-methyl modification protein,	0	0	0	0	0	2,01E-06	0	0	2,58E-06	0	0	2,44E-06
MMP0597	Fibrillarin-like rRNA/tRNA 2'-O-methyltransferase,2,1,1,-	0,173592	0	4,31E-06	3,08E-06	0	1,64E-06	2,9E-06	3,83E-06	0	5,25E-06	3,92E-06	3,87E-06
MMP0598	Archaeal phosphoglycerate mutase-related,5,4,2,1	117922	8,67E-06	1,61E-05	1,42E-05	1,13E-05	1,46E-05	5,31E-06	8,73E-06	2,41E-05	1,27E-05	1,14E-05	2,36E-05
MMP0600	Uncharacterized protein,	0,438798	3,78E-06	4,63E-06	1,15E-05	4,73E-06	3,61E-06	4,49E-06	6,12E-06	4,49E-06	8,81E-06	6,82E-06	4,55E-06
MMP0601	Uncharacterized protein,	0	1,59E-06	2,02E-06	0	1,86E-06	1,45E-06	0	0	0	0	0	0
MMP0602	Orotidine 5'-phosphate decarboxylase,4,1,1,23	287243	3,8E-05	6,05E-06	4,27E-05	2,95E-05	4,34E-05	2,95E-05	1,94E-05	3,21E-05	2,86E-05	2,38E-05	6,29E-05
MMP0603	Translation initiation factor 1A,	0,501476	1,8E-06	8,05E-06	1,12E-05	9,52E-06	0,000004	1,37E-05	1,16E-05	5,75E-06	1,86E-05	1,46E-05	7,66E-06
MMP0604	Uncharacterized protein,	0	0	0	1,44E-06	0	0	0	1,31E-06	0	0	0	0
MMP0605	Uncharacterized protein,	0	0	0	0	0	0	0	0	0	0	0	0
MMP0606	Ribosomal RNA large subunit methyltransferase E,2,1,1,166	0,406762	2,87E-06	0	0	0	0	0	0	0	4,2E-06	3,16E-06	4,17E-06
MMP0607	Global nitrogen regulator NrpR,	0	0	1,84E-06	3,1E-06	0	1,96E-06	0	0	0	0	2,51E-06	3,75E-06
MMP0608	2-hydroxyglutaryl-CoA dehydratase (Component A) related protein,	0	2,22E-06	0	2,76E-06	1,62E-06	1,26E-06	1,49E-06	1,43E-06	1,55E-06	0	1,51E-06	0,000002
MMP0610	tRNA-guanine(15) transglycosylase,2,4,2,48	118747	1,17E-05	7,89E-06	1,83E-05	1,43E-05	8,41E-06	1,27E-05	6,97E-06	1,99E-05	1,88E-05	1,26E-05	2,03E-05
MMP0611	Beta-lactamase-like,	0,584388	2,18E-06	4,43E-06	5,83E-06	5,34E-06	4,18E-06	7,46E-06	4,77E-06	3,83E-06	4,35E-06	3,32E-06	0
MMP0614	Related to iron-sulfur flavoprotein of Methanosarcina thermophila,	0,491767	4,21E-06	4,04E-06	2,92E-05	1,8E-05	1,23E-05	5,14E-05	8,41E-06	1,19E-05	3,05E-05	1,34E-05	1,34E-05
MMP0616	tRNA(Ile2) 2-agmatinylcytidine synthetase TiaS,6,3,4,22	0	0	0	0	0	0	0	0	0	0	0	0
MMP0617	DNA repair and recombination protein RadB,	0	0	0	0	0	0	0	0	0	0	0	0
MMP0618	Uncharacterized protein MMP0618,	0,373485	2,96E-06	0	3,71E-06	3,78E-06	0	0	3,79E-06	3,52E-06	0	0	0
MMP0619	UPF0251 protein MMP0619,	0	3,34E-06	0	4,8E-06	5,67E-06	0	0	5,93E-06	0	0	0	0
MMP0620	Methyl coenzyme M reductase, component A2,1,8,-,-	203354	1,22E-05	1,48E-05	2,91E-05	2,13E-05	1,6E-05	2,39E-05	2,3E-05	1,3E-05	3,17E-05	3,04E-05	1,51E-05
MMP0621	Conserved hypothetical archaeal protein,	0,389892	0	2,64E-06	5,05E-06	3,34E-06	2,49E-06	6,15E-06	1,96E-06	2,16E-06	2,77E-06	6,9E-06	2,07E-06
MMP0622	ADP-ribosylglycohydrolase (DraG) homolog,3,2,-,-	231115	1,01E-05	2,78E-05	1,79E-05	2,77E-05	1,94E-05	2,4E-05	2,04E-05	1,59E-05	2,55E-05	2,34E-05	1,81E-05
MMP0623	Uncharacterized protein,	0	0	2,5E-06	3,4E-06	0	0	0	0	3,3E-06	0	0	0
MMP0624	Uncharacterized protein,	0,066358	2,09E-06	1,77E-06	6,79E-06	4,98E-06	2,07E-06	7,04E-06	6,33E-06	3,51E-06	4,93E-06	2,33E-06	1,72E-06
MMP0625	50S ribosomal protein L14e,	0,569766	3,58E-06	0	3,46E-06	3,27E-06	7,98E-06	2,96E-06	0,000005	8,09E-06	8,81E-06	0,000009	8,93E-06
MMP0626	Cytidylate kinase,2,7,4,25	0,759433	1,21E-05	3,54E-06	7,25E-06	8,21E-06	1,28E-05	4,74E-06	1,07E-05	1,25E-05	8,87E-06	9,24E-06	1,68E-05
MMP0627	50S ribosomal protein L34e,	0	0	0	0	0	0	0	0	0	0	0	0
MMP0628	Probable Molybdenum-pterin binding protein,	0	0	0	0	0	0	0	0	0	0	0	0
MMP0629	Conserved hypothetical archaeal protein,	0	0	0	0	0	0	0	0	0	0	0	0
MMP0630	Ferrous iron transporter (GTP-binding),	0	0	0	0	0	0	0	0	0	0	0	0
MMP0631	Putatuve iron dependent repressor,	0	0	0	3,63E-06	0	0	0	0	0	0	0	0
MMP0632	ATP/GTP-binding site motif A (P-loop),	0,550292	0	0	0	2,6E-06	2,21E-06	0	2,36E-06	0	0	2,49E-06	2,46E-06
MMP0633	Rubrerythrin,	0,904909	5,97E-06	9,13E-06	2,37E-05	1,87E-05	1,32E-05	1,93E-05	1,3E-05	1,5E-05	2,8E-05	2,16E-05	1,48E-05
MMP0634	Uncharacterized protein,	126623	1,69E-05	0	0	1,85E-05	1,55E-05	1,34E-05	1,39E-05	0	1,58E-05	1,31E-05	1,3E-05
MMP0635	ABC transporter:ATPase subunit,	0	0	0	0	0	0	0	0	0	0	0	0
MMP0636	Uncharacterized protein,	0,00010077	0,000106	0,000159	0,000141	0,000135	0,00011	0,000142	0,000125	0,000161	0,000184	0,000126	0,000194
MMP0637	Transcriptional regulator, ArsR family member,	0,51137	6,07E-05	4,92E-05	5,74E-05	4,82E-05	3,7E-05	3,48E-05	4,13E-05	4,16E-05	5,25E-05	3,76E-05	5,25E-05
MMP0638	Uncharacterized protein,	0	0	0	0	0	0	0	0	0	0	0	0
MMP0639	50S ribosomal protein L24e,	0	0	0	0	0	0	0	6,78E-06	0	0	0	0
MMP0640	30S ribosomal protein S28e,	0,20743	1,33E-05	1,46E-05	1,57E-05	6,86E-06	3,13E-05	1,4E-05	1,26E-05	2,8E-05	0	6,38E-06	2,54E-05
MMP0641	50S ribosomal protein L7Ae,3,1,26,5	0	0	0	0	0	0	0	0	0	0	0	0
MMP0642	UPF0285 protein MMP0642,	0	0	0	0	0	0	0	0	0	0	0	0
MMP0643	Uncharacterized protein,	0	0	0	0	0	0	0	0	0	0	0	0
MMP0644	Cation efflux protein,	0	0	0	0	0	0	6,2E-06	0	0	0	6,39E-06	0
MMP0645	Malate dehydrogenase,1,1,1,299	0	0	0	0	0	0	0	0	8,77E-06	0	0	8,38E-06
MMP0647	Protein archease,	0,658969	5,52E-06	0	6,38E-06	4,92E-06	7,01E-06	3,97E-06	4,66E-06	1,79E-05	4,54E-06	6,92E-06	1,61E-05
MMP0648	RNA 3'-terminal phosphate cyclase,6,5,1,4	0	0	0	0	0	0	0	0	0	0	0	0
MMP0649	Carbamoyltransferase,	0,029744	4,58E-06	0	3,18E-06	0	5,05E-06	0	0	4,57E-06	0	0	3,04E-06
MMP0650	Acetolactate synthase,2,2,1,6	0	0	0	0	0	0	0	0	0	0	0	0
MMP0651	Acetohydroxyacid synthase small subunit,2,2,1,6	519567	5,14E-05	5,26E-05	4,73E-05	4,51E-05	4,78E-05	3,5E-05	2,07E-05	8,62E-05	8,57E-05	3,28E-05	9,1E-05
MMP0652	Uncharacterized protein,	0,256882	1,26E-06	1,11E-06	1,6E-06	1,95E-06	0	1,35E-06	3,66E-06	1,37E-06	0	2,77E-06	0
MMP0654	Ketol-acid reductoisomerase,1,1,1,86	0	0	0	0	0	0	0	0	0	0	0	0
MMP0656	Uncharacterized protein,	0	0	1,35E-06	0	0	0	0	0	0	0	0	0
MMP0657	UPF0237 protein,	0	0	0	0	0	0	0	0	0	0	0	0
MMP0658	MoaA/nifB/pqqE family,	0	0	0	0	0	0	0	0	0	0	0	0
MMP0659	Peptidase U32,3,4,-,-	0	0	5,39E-07	0	0	0	0	0	7,29E-07	0	0	0
MMP0660	Adenine phosphoribosyltransferase,2,4,2,7	0	0	0	0	0	0	0	0	0	0	0	0
MMP0663	Sulfate transporter:Sulfate transporter/antisigma-factor antagonist STAS,	0	0	0	0	0	0	0	0	0	0	0	0
MMP0664	Uncharacterized protein,	0	0	0	0	0	0	0	0	0	0	0	0
MMP0665	UPF0305 protein MMP0665,	0	0	0	0	0	0	0	0	0	0	0	0
MMP0666	Na+/Pi-cotransporter related protein,	0	0	0	0	0	0	0	0	0	0	0	0
MMP0667	30S ribosomal protein S2,	0	0	0	0	0	0	0	0	6,21E-06	0	0	0
MMP0668	Uncharacterized protein,	0	0	0	0	0	0	0	0	0	0	0	0
MMP0669	30S ribosomal protein S3Ae,	0	0	0	0	0	0	0	0	0	0	0	0
MMP0672	2-dehydropantoate 2-reductase,1,1,1,169	0	0	0	0	0	0	0	0	0	0	0	0
MMP0673	TPR repeat,	0	0	0	0	0	0	0	0	0	0	0	0
MMP0676	Intermediate filament protein:ATP/GTP-binding site motif A ,	0	0	0	0	0	0	0	0	0	0	0	0
MMP0677	Uncharacterized protein,	0	0	0	0	0	0	0	0	0	0	0	0
MMP0678	Putative HTH-type transcriptional regulatory protein MMP0678,	293765	6,31E-06	0	0	0	1,05E-05	7,38E-06	0	7,89E-06	0	0	0
MMP0679	Na+/H+ Antiporter related protein,	626937	0	0	0	9,85E-06	1,28E-05	9,15E-06	0	9,14E-06	0	9,24E-06	0
MMP0680	Uracil phosphoribosyltransferase,2,4,2,9	0	0	0	0	0	0	0	0	0	0	0	0
MMP0683	Signal recognition particle receptor FtsY,	0	2,19E-05	0	0	0	0	0	0	0	0	0	0
MMP0684	Heat shock protein Hsp20,	0	0	0	0	0	0	0	0	0	0	0	0
MMP0686	2-amino-3,7-dideoxy-D-threo-hept-6-ulosonate synthase,2,2,1,10	0,235873	0	0	0	0	0	0	0	1,18E-06	1,25E-06	1,17E-06	1,15E-06
MMP0687	Triosephosphate isomerase,5,3,1,1	0	0	0	0	0	0	0	0	0	0	0	0
MMP0688	O-phosphoserine--tRNA(Cys) ligase,6,1,1,27	0	0	0	0	0	0	0	0	0	0	0	0
MMP0692	Uncharacterized protein,	0	0	0	0	0	0	0	0	0	0	0	0
MMP0693	Aminoacyl-tRNA synthetase, class II,	0	0	0	0	0	0	0	0	0	0	0	0
MMP0694	Beta-lactamase-like:KH domain,	0	0	0	0	0	0	0	0	0	0	0	0
MMP0695	Proteasome subunit beta,3,4,25,1	0	9,07E-07	0	2,07E-06	1,12E-06	1,27E-06	1,07E-06	0	1,03E-06	1,99E-06	1,04E-06	8,27E-06
MMP0696	Proline--tRNA ligase,6,1,1,15	0,492694	0	0	0	0	0	0	0	0	0	0	0
MMP0697	Leucine--tRNA ligase,6,1,1,4	533476	0	3,79E-06	1,33E-05	1,23E-05	6,77E-06	8,35E-06	6,38E-05	0,00001	1,92E-05	3,13E-05	3,61E-05
MMP0701	Uncharacterized protein,	0	0	0	0	0	0	0	0	0	0	0	0
MMP0702	Tetrahydromethanopterin:alpha-L-glutamate ligase,6,3,2,33	0	0	0	4,26E-06	3,88E-06	3,16E-06	3,91E-06	0	5,98E-06	0	0	5,33E-06
MMP0704	Iron-sulfur cluster carrier protein,	0	0	0	0	0	0	0	0	0	0	0	0
MMP0706	UDP-N-acetyl-D-mannosamine dehydrogenase,1,1,1,336	0,0322766	0	0	0	0	0	5,45E-07	0	3,65E-07	4,88E-07	0	1,44E-06
MMP0708	(5-formylfuran-3-yl)methyl phosphate synthase,4,2,3,153	0	0	0	0	0	0	0	0	0	0	0	0
MMP0709	Uncharacterized protein,	0	0	0	0	0	0	0	0	0	0	0	0
MMP0710	Cation-transporting ATPase,	0	0	0	0	0	1,2E-06	0	1,56E-06	1,52E-06	0	0	0
MMP0711	Magnesium transport protein CorA,	0	0	0	0	0	0	0	0	0	0	0	0
MMP0712	Similar to amino acid ABC transporter substrate-binding protein,	0	0	0	0	0	0	0	0	0	0	0	0
MMP0713	Indolepyruvate oxidoreductase subunit IorA,1,2,7,8	0	0	0	0	0	0	0	0	0	0	0	0
MMP0714	Indolepyruvate oxidoreductase subunit beta 2,1,2,7,-	0,680585	0	5,29E-06	8,03E-06	4,36E-06	0	8,32E-06	1,38E-05	0	1,65E-05	8,25E-06	0
MMP0715	Coenzyme F390 synthetase II,	0	0	0	1,82E-06	0	0	0	2,53E-06	3,83E-06	0	0	0
MMP0716	Acetohydroxyacid synthase small subunit Related,	0,031365	3,79E-06	0	7,14E-06	6,69E-06	2,3E-06	4,14E-06	7,67E-06	4,22E-06	0	5,57E-06	5,17E-06
MMP0718	Uncharacterized protein,	0	0	0	0	0	0	0	0	0	0	0	0
MMP0719	Predicted transcriptional regluator,	0	0	0	0	0	0	0	0	0	0	0	0
MMP0720	Hydroxylamine reductase,1,7,99,1	0	0	0	0	0	0	0	0	0	0	0	0
MMP0721	Ferredoxin,	0	0	0	0	0	0	0	0	0	0	0	0
MMP0722	Conserved Hypothetical Archael Protein,	0	0	2,23E-06	0	0	0	0	0	0	0	0	0
MMP0723	Uncharacterized protein,	0	0	0	0	0	0	0	0	0	5,3E-06	0	0
MMP0727	UvrABC system protein B,	0	0	1,9E-06	0	0	0	0	0	0	5,74E-06	0	0
MMP0728	UvrABC system protein C,	0	0	1,4E-06	0	0	0	0	0	0	2,85E-06	1,83E-06	0
MMP0729	UvrABC system protein A,	0	0	1,28E-06	0	0	0	0	0	0	2,06E-06	1,71E-06	0
MMP0731	Exonuclease VII, small subunit related protein,	0	0	0	0	0	0	0	0	0	0	0	0
MMP0734	Uncharacterized protein,	0	0	0	0	0	0	0	0	0	0	0	0
MMP0735	N-6 Adenine-specific DNA methylase:N6 adenine-specific DNA methyltransferase, D12 class,2,1,1,72	0	0	0	0	0	0	0	0	0	0	0	0
MMP0736	Conserved hypothetical archaeal protein,	0	0	0	0	0	0	0	0	0	0	0	0
MMP0737	Probable L-aspartate dehydrogenase,1,4,1,21	0	0	4,1E-06	9,81E-06	8,56E-06	4,18E-06	8,24E-06	7,96E-06	0	7,29E-06	1,16E-05	4,45E-06
MMP0738	Elongation factor Tu, domain 2,	0	0	0	0	0	0	0	0	0	0	0	0
MMP0739	Asp/Glu racemase:Aspartate racemase,5,1,1,13	0,075288	0	0	9,54E-06	1,35E-05	0	0	1,64E-05	0	0	0	0
MMP0740	Possible purine NTPase,	0	0	0	0	0	0	0	0	0	0	0	0
MMP0745	Uncharacterized protein,	0	0	0	0	0	0	0	0	0	0	0	0
MMP0748	MCM family related protein,	0	0	0	0	0	0	0	0	0	0	0	0
MMP0754	Uncharacterized protein,	0	2,03E-06	0	0	0	0	0	0	0	0	0	0
MMP0755	ATP/GTP-binding site motif A (P-loop),	0	0,000003	0	0	0	0	0	0	0	0	0	0
MMP0756	Uncharacterized protein,	0	0	0	0	0	0	0	0	0	0	0	0
MMP0759	Putative lmo0304,	0	0	0	0	0	0	0	0	0	0	0	0
MMP0761	Uncharacterized protein,	0,278035	2,62E-06	0	0	0	2,67E-06	0	0	0	0	0	3,13E-06
MMP0762	TPR repeat,	0	0	0	0	0	0	0	0	0	0	0	0
MMP0763	Uncharacterized protein,	0	0	0	0	0	0	0	0	0	0	0	0
MMP0764	Uncharacterized protein,	0	0	0	0	0	0	0	0	0	0	0	0
MMP0765	Uncharacterized protein,	0,032686	0	0	0	0	0	0	3,5E-06	0	0	0	3,68E-06
MMP0771	Uncharacterized protein,	0	0	0	0	0	0	0	0	0	0	0	0
MMP0777	Uncharacterized protein,	0,551126	4,52E-06	1,24E-06	3,23E-06	1,65E-06	3,38E-06	1,7E-06	1,65E-06	3,07E-06	4,36E-06	1,56E-06	2,06E-06
MMP0783	Uncharacterized protein,	0,744822	1,88E-05	0	4,49E-06	7,15E-06	1,1E-05	0	3,98E-06	6,05E-06	0	0	0
MMP0785	Chymotrypsin serine protease, family S1,3,4,21,-	0	0	0	0	0	0	0	0	0	0	0	0
MMP0788	Uncharacterized protein,	0,347948	0	0	0	0	3,17E-06	0	0	0	0	0	0
MMP0792	Membrane protein,	0	0	4,05E-06	0	0	0	0	0	0	0	0	0
MMP0795	Uncharacterized protein,	0	1,86E-06	0	0	0	1,69E-06	0	0	0	0	0	0
MMP0799	Transcriptional regulator, TetR Family Member,	0	0	0	0	0	0	0	0	0	0	0	0
MMP0802	Iron-containing alcohol dehydrogenase,1,1,1,1	219583	7,41E-06	1,4E-05	1,96E-05	1,71E-05	1,71E-05	2,29E-05	2,73E-05	3,1E-05	3,65E-05	2,98E-05	2,97E-05
MMP0808	Uncharacterized protein,	177425	1,9E-05	1,58E-05	2,83E-05	2,84E-05	2,65E-05	2,2E-05	2,01E-05	2,5E-05	2,45E-05	1,85E-05	3,27E-05
MMP0809	Phosphoribosylaminoimidazole carboxylase related protein,	0	0	2,73E-06	4,39E-06	0	0	3,52E-06	0	0	4,75E-06	3,56E-06	0
MMP0812	Uncharacterized protein,	294571	1,96E-05	1,48E-05	3,98E-05	5,03E-05	4,19E-05	3,81E-05	3,83E-05	3,67E-05	3,63E-05	3,02E-05	3,6E-05
MMP0815	Uncharacterized protein,	0	0	3,39E-06	0	0	0	0	0	4,49E-06	0	0	4,4E-06
MMP0816	Bacterial seryl-tRNA synthetase related,	0,723164	0,00001	1,8E-06	8,48E-06	5,63E-06	5,65E-06	2,48E-06	6,09E-06	3,45E-06	2,41E-06	0	2,25E-06
MMP0817	Coenzyme F420-reducing hydrogenase subunit beta,1,12,98,1	0,124446	1,14E-06	2,4E-06	1,87E-06	4,52E-06	0,000002	5,4E-06	3,5E-06	1,66E-06	3,46E-06	3,69E-06	1,83E-06
MMP0818	Coenzyme F420-reducing hydrogenase subunit gamma,1,12,98,1	0,858495	1,23E-05	7,67E-06	2,08E-05	3,18E-05	1,23E-05	1,5E-05	2,64E-05	9,97E-06	6,26E-06	8,7E-06	0
MMP0819	Coenzyme F420-reducing hydrogenase subunit delta,1,12,98,1	0,163308	1,61E-06	0	0	1,88E-06	0	2,37E-06	1,67E-06	1,78E-06	2,35E-06	1,75E-06	1,75E-06
MMP0820	Coenzyme F420-reducing hydrogenase subunit alpha,1,12,98,1	0,070533	6,64E-06	1,34E-05	2,01E-05	8,46E-06	4,37E-06	1,08E-05	9,2E-06	5,96E-06	6,42E-06	7,96E-06	0
MMP0821	Coenzyme F420-non-reducing hydrogenase subunit delta,1,12,-,-	0,403523	3,63E-06	6,33E-06	8,68E-06	5,89E-06	5,32E-06	6,97E-06	7,89E-06	6,38E-06	5,56E-06	5,53E-06	0
MMP0822	Coenzyme F420-non-reducing hydrogenase subunit gamma,1,12,-,-	159305	2,56E-06	2,2E-06	6,86E-06	5,15E-06	1,02E-05	4,84E-06	0	1,94E-05	1,47E-05	1,62E-05	3,81E-05
MMP0823	Coenzyme F420-non-reducing hydrogenase subunit alpha,1,12,-,-	0	0	0	0	0	0	0	0	0	0	0	0
MMP0824	Coenzyme F420-non-reducing hydrogenase subunit beta,1,12,-,-	0	0	0	0	0	0	0	0	0	0	0	0
MMP0825	Heterodisulfide reductase subunit A,1,6,4,-	0,052337	5,12E-06	1,15E-05	2,88E-05	2,48E-05	8,95E-06	1,62E-05	1,31E-05	9,27E-06	2,66E-05	1,24E-05	5,78E-06
MMP0829	Coenzyme B12-binding:Cobalamin-dependent methionine synthase, B12-binding,	0	0	0	0	0	0	0	0	0	0	0	0
MMP0830	Uroporphyrinogen decarboxylase (URO-D),	0,466384	3,01E-06	0	0	0	2,8E-06	0	0	0	0	0	4,94E-06
MMP0831	Uroporphyrinogen decarboxylase (URO-D),	0	0	0	0	0	0	0	0	0	0	0	0
MMP0832	Uncharacterized protein,	0	0	0	0	0	0	5,38E-06	0	0	0	0	0
MMP0833	Uncharacterized protein,	0	0	0	0	0	0	0	0	0	0	0	0
MMP0834	Uroporphyrinogen decarboxylase (URO-D),	611885	3,03E-05	1,58E-05	5,38E-05	4,52E-05	3,88E-05	3,29E-05	5,53E-05	3,71E-05	2,71E-05	4,4E-05	2,63E-05
MMP0835	Uncharacterized protein,	0	0	0	0	0	0	0	0	0	0	0	0
MMP0836	2-hydroxyglutaryl-CoA dehydratase (Component D) related protein,	0	0	0	0	0	0	0	5,35E-06	0	0	1,06E-05	7,87E-06
MMP0840	Transcriptional regulator, TetR Family Member,	0	0	0	0	0	0	0	0	0	0	0	0
MMP0841	Uncharacterized protein,	0	0	0	0	0	0	0	4,49E-06	0	0	0	0
MMP0852	Uncharacterized protein,	0	0	0	0	0	0	0	0	0	0	0	0
MMP0853	Nitrogenase iron protein,1,18,6,1	0	0	0	2,92E-06	0	0	0	0	0	0	0	0
MMP0854	Nitrogen fixation nifHD region glnB-like protein 1,	0	0	2,02E-06	2,31E-06	0	0	0	1,33E-06	0	2,22E-06	1,83E-06	0
MMP0856	Nitrogenase molybdenum-iron protein alpha chain,1,18,6,1	103915	0	1,27E-05	6,73E-06	5,98E-06	7,56E-06	5,76E-06	1,06E-05	5,69E-06	1,33E-05	9,33E-06	1,11E-05
MMP0857	Nitrogenase molybdenum-iron protein beta chain,1,18,6,1	0,061724	0	1,11E-05	1,36E-05	7,71E-06	4,92E-06	1,3E-05	1,75E-05	2,66E-05	1,37E-05	1,17E-05	2,9E-05
MMP0859	Iron-molybdenum cofactor biosynthesis protein, subunit N,1,18,6,1	142958	5,59E-06	2,2E-06	7,6E-06	4,1E-06	7,83E-06	3,83E-06	8,93E-06	5,8E-06	4,04E-06	3,35E-06	3,8E-06
MMP0861	L-lysine 2,3-aminomutase,5,4,3,2	0	0	0	0	0	0	0	0	0	0	0	0
MMP0863	CBS domain,	0	0	0	0	0	0	0	3,78E-06	0	3,07E-06	2,55E-06	2,56E-06
MMP0866	Putative glycine betaine/L-proline ABC transporter, solute-binding protein,	577823	5,73E-05	9,18E-05	0,000115	0,000117	8,7E-05	9,43E-05	0,000102	0,00013	0,000136	9,84E-05	0,000121
MMP0867	ABC-type proline/glycine betaine transport system, permease component related protein,	0,458082	0	2,65E-06	4,24E-06	3,76E-06	2,82E-06	0	0	0	4,29E-06	0	0
MMP0868	CBS domain:ATP/GTP-binding site motif A ,	0	0	0	0	0	0	0	0	0	0	0	0
MMP0869	Cytidine/deoxycytidylate deaminase, zinc-binding region related protein,	0	0	0	0	1,03E-05	8,52E-06	0	9,08E-06	0	0	0	9,5E-06
MMP0872	Porphobilinogen deaminase,2,5,1,61	357218	2,2E-05	2,41E-05	4,57E-05	4,18E-05	1,93E-05	4,75E-05	3,52E-05	2,75E-05	3,75E-05	3,31E-05	2,35E-05
MMP0873	TPR repeat,	505323	4,99E-05	9,21E-05	7,39E-05	5,12E-05	7,24E-05	5,43E-05	6,87E-05	8,56E-05	7,63E-05	5,2E-05	8,77E-05
MMP0874	SAM (And some other nucleotide) binding motif,	335974	3,03E-05	1,41E-05	1,91E-05	2,24E-05	1,1E-05	1,59E-05	1,87E-05	1,56E-05	9,52E-06	1,58E-05	2,35E-05
MMP0875	S layer protein,	0	0	0	0	0	0	0	0	0	0	0	0
MMP0876	FO synthase subunit 1,2,5,1,77	0,275243	0	2,17E-06	5,28E-06	3,02E-06	2,2E-06	6,63E-06	8,29E-06	2,83E-06	5,93E-06	6,6E-06	6,55E-06
MMP0877	Nicotinate-nucleotide pyrophosphorylase [carboxylating],2,4,2,19	0	0	0	0	0	0	0	2,76E-06	0	0	0	0
MMP0879	Type-2 serine--tRNA ligase,6,1,1,11	0	0	0	0	0	0	0	0	0	0	0	0
MMP0880	2-oxosuberate synthase, last step,	0	0	0	0	0	0	0	0	0	0	0	0
MMP0881	Uncharacterized protein,	0,386702	2,78E-06	2,61E-06	8,05E-06	6,37E-06	4,18E-06	7,83E-06	7,27E-06	2,02E-06	1,29E-05	8,82E-06	3,69E-06
MMP0882	Phosphoribosylformylglycinamidine cyclo-ligase,6,3,3,1	0,000138604	0,000101	6,13E-05	8,68E-05	8,54E-05	8,19E-05	6,13E-05	7,58E-05	0,000109	6,19E-05	6,08E-05	0,0001
MMP0883	Uncharacterized protein,	0	0	0	0	0	0	0	0	0	0	0	3,22E-06
MMP0884	Uncharacterized protein,	0	0	0	0	0	0	0	0	0	0	0	0
MMP0885	TPR repeat:ATP/GTP-binding site motif A,	0	0	0	0	0	0	2,94E-06	3,17E-06	0	3,18E-06	0	0
MMP0887	Uncharacterized protein,	0	0	0	0	0	0	0	0	0	0	0	0
MMP0888	Putative cobalt transport protein,	0,342898	0	0	3,4E-06	0	2,6E-06	0	0	3,4E-06	3,49E-06	0	3,22E-06
MMP0890	ATP-dependent DNA helicase Hel308,3,6,4,12	0,568708	5,11E-06	0	4,05E-06	3,69E-06	4,82E-06	3,42E-06	0	4,65E-06	4,41E-06	3,45E-06	5,73E-06
MMP0893	CTP synthase,6,3,4,2	0	0	0	0	0	0	0	1,35E-05	0	0	0	0
MMP0894	GMP synthase [glutamine-hydrolyzing] subunit B,6,3,5,2	286737	1,1E-05	6,61E-06	1,17E-05	4,12E-06	1,74E-05	8,88E-06	5,53E-06	2,05E-05	1,17E-05	1,06E-05	2,7E-05
MMP0897	Arginine biosynthesis bifunctional protein ArgJ,2,3,1,35;2,3,1,1	0	0	0	0	0	0	0	0	0	0	0	0
MMP0898	Cellulose-binding, bacterial type,	0	0	1,27E-06	0	0	0	1,69E-06	0	0	1,86E-06	3,48E-06	0
MMP0901	ATP/GTP-binding site motif A ,	0,14362	2,4E-05	1,18E-05	2,17E-05	1,93E-05	1,22E-05	1,18E-05	7,28E-06	1,29E-05	1,51E-05	0,000009	1,27E-05
MMP0902	UPF0107 protein MMP0902,	177259	1,94E-05	4,3E-05	2,18E-05	2,34E-05	2,07E-05	2,46E-05	8,66E-06	1,56E-05	1,29E-05	1,43E-05	2,07E-05
MMP0904	Selenide, water dikinase,2,7,9,3	0	2,95E-06	0	3,04E-06	3,74E-06	1,41E-06	0	1,71E-06	0	0	0	0
MMP0905	Uncharacterized protein,	0	0	0	0	0	0	0	0	0	0	0	0
MMP0907	Predicted archaeal transcriptional regulator,	0,872195	7,99E-06	2,56E-06	4,12E-06	4,77E-06	0,00001	5,63E-06	4,94E-06	7,89E-06	8,92E-06	6,69E-06	3,32E-06
MMP0908	CBS domain,	352073	1,21E-05	2,99E-06	2,88E-06	2,7E-06	3,09E-06	2,58E-06	3,95E-06	5,08E-06	0	0	1,1E-05
MMP0910	Uncharacterized protein,	0,544295	5,14E-06	4,42E-06	6,4E-06	3,71E-06	6,72E-06	3,51E-06	5,03E-06	7,05E-06	4,67E-06	5,82E-06	6,94E-06
MMP0911	Related to iron-sulfur flavoprotein of Methanosarcina thermophila,	0,37858	3,43E-05	3,37E-05	4,77E-05	3,89E-05	3,42E-05	4,28E-05	4,16E-05	5,43E-05	5,76E-05	3,88E-05	6,52E-05
MMP0912	Tautomerase related protein,	0	0	2,22E-06	0	0	0	0	0	0	0	0	2,75E-06
MMP0913	Conserved hypothetical archaeal protein,	0,364165	0	1,26E-05	6,25E-06	5,82E-06	6,42E-06	4,08E-06	6,09E-06	1,06E-05	9,74E-06	4,13E-06	6,12E-06
MMP0914	Conserved hypothetical archaeal protein,	0	0	2,35E-06	3,29E-06	0	0	6,45E-06	0	3,06E-06	3,74E-06	2,91E-06	2,92E-06
MMP0916	Uncharacterized protein,	0,125012	2,08E-06	1,03E-06	2,74E-06	3,48E-06	3,91E-06	6,29E-06	4,15E-06	4,8E-06	4,91E-06	5,65E-06	2,81E-06
MMP0917	Diaminopimelate epimerase,5,1,1,7	112727	5,88E-06	1,4E-05	1,43E-05	1,24E-05	1,01E-05	1,55E-05	1,5E-05	4,95E-06	1,1E-05	1,53E-05	5,47E-06
MMP0918	Asparagine synthetase,6,3,5,4	0	0	0	0	0	0	0	0	0	0	0	0
MMP0919	Probable dihydroorotate dehydrogenase B,	0,298623	1,94E-06	3,58E-06	1,83E-06	2,48E-06	9,1E-07	1,16E-06	1,9E-06	1,59E-06	1,4E-06	2,33E-06	2,71E-06
MMP0922	Possible phage infection protein,	0	0	0	0	0	0	0	0	0	4,8E-06	0	0
MMP0923	4-hydroxy-tetrahydrodipicolinate reductase,1,17,1,8	0	0	0	0	0	0	0	0	0	0	0	0
MMP0924	tRNA (pseudouridine(54)-N(1))-methyltransferase,2,1,1,257	0	0	0	0	0	0	0	0	0	0	0	0
MMP0925	Chemotaxis protein CheW,	0	3,62E-06	0	6,02E-06	1,12E-05	3,22E-06	3,86E-06	1,07E-05	0	0	3,95E-06	0
MMP0926	Chemotaxis response regulator protein-glutamate methylesterase,3,1,1,61	0	0	0	0	0	0	0	0	0	0	0	0
MMP0927	Chemotaxis protein CheA,2,7,3,-	0	0	1,37E-06	0	0	0	0	0	0	0	0	0
MMP0928	Probable chemoreceptor glutamine deamidase CheD,3,5,1,44	0	0	0	0	0	0	0	0	3,56E-06	0	0	3,46E-06
MMP0929	Methyl-accepting chemotaxis protein,	0,80646	5,75E-05	2,29E-05	6,21E-05	5,93E-05	5,91E-05	5,69E-05	6,9E-05	9,14E-05	4,19E-05	6,48E-05	5,3E-05
MMP0930	Chemotaxis protein CheR,	0,563092	0	4,43E-06	0	0	7,08E-06	5,93E-06	6,16E-06	1,46E-05	0	5,8E-06	5,7E-06
MMP0931	Probable chemotaxis-related protein,	248651	2,12E-05	2,33E-05	3,41E-05	2,84E-05	2,47E-05	3,9E-05	3,21E-05	4,58E-05	3,29E-05	3,56E-05	2,98E-05
MMP0932	Probable chemotaxis-related protein,	0,498188	0	2,11E-06	0	0	2,29E-06	0	0	2,93E-06	0	0	0
MMP0933	Chemotaxis protein CheY,	0,546477	4,39E-06	1,66E-05	4,31E-06	4,03E-06	4,83E-06	2,57E-06	4,09E-06	9,29E-06	2,86E-06	2,5E-06	6,65E-06
MMP0934	Conserved hypothetical archaeal protein,	348909	3,43E-05	7,84E-05	3,64E-05	2,67E-05	2,6E-05	2,46E-05	2,12E-05	9,79E-05	2,68E-05	2,16E-05	8,6E-05
MMP0936	Shikimate dehydrogenase,1,1,1,25	216038	5,28E-06	1,45E-05	1,57E-05	6,07E-06	8,08E-06	0	1,82E-05	2,68E-05	0	5,7E-06	3,96E-05
MMP0937	Coenzyme F420:L-glutamate ligase,6,3,2,31;6,3,2,34	479396	4,99E-05	9,25E-05	9,16E-05	8,41E-05	5,64E-05	9,46E-05	9,08E-05	6,69E-05	0,000106	7,87E-05	7,17E-05
MMP0939	Uncharacterized protein,	0,395425	7,77E-06	1,96E-05	4,98E-06	4,54E-06	3,52E-06	4,37E-06	4,23E-06	2,29E-05	5,12E-06	4,25E-06	3,25E-05
MMP0940	Related to ehbP of Methanothermobacter thermautotrophicus,	302446	3,79E-05	1,52E-05	3,96E-05	4,24E-05	3,52E-05	3,81E-05	3,38E-05	6,9E-05	5,75E-05	3,11E-05	5,37E-05
MMP0945	Glyceraldehyde-3-phosphate ferredoxin oxidoreductase,	0,77115	5,68E-05	6,56E-05	5,74E-05	0,000115	3,67E-05	5,31E-05	4,74E-05	0,000105	3,13E-05	3,34E-05	3,69E-05
MMP0946	Aspartyl/glutamyl-tRNA(Asn/Gln) amidotransferase subunit B,6,3,5,-	789261	4,92E-05	7,64E-05	6,88E-05	4,89E-05	5,23E-05	5,13E-05	6,21E-05	0,000109	0,000107	7,44E-05	0,00011
MMP0947	ATP phosphoribosyltransferase,2,4,2,17	136313	1,4E-06	3,44E-05	1,4E-06	2,56E-06	3,38E-05	3,1E-05	0	1,62E-05	0	0	1,32E-05
MMP0948	Uncharacterized protein,	0,550486	0	2,44E-05	0	0	9,14E-06	5,6E-06	0	0	0	0	5,57E-06
MMP0949	CCA-adding enzyme,2,7,7,72	0	0	6,98E-06	2,26E-06	2,13E-06	3,05E-06	2,88E-06	2,89E-06	1,19E-05	3,22E-06	2,93E-06	8,43E-06
MMP0951	Probable cobalamin biosynthesis protein CobD,	516492	7,93E-05	0,00014	7,35E-05	8,23E-05	0,00006	6,07E-05	0,000103	0,000146	7,36E-05	7,18E-05	0,000124
MMP0952	Translation initiation factor 5A,	0	0	1,46E-06	0	0	1,69E-06	0	0	1,94E-06	0	0	2,54E-06
MMP0953	Precorrin-3B C17-methyltransferase,2,1,1,131	0,081218	9,36E-06	1,03E-05	3,28E-06	3,43E-06	7,56E-06	0	3,35E-06	3,07E-05	0	0	2,5E-05
MMP0955	Succinate--CoA ligase [ADP-forming] subunit alpha,6,2,1,5	0,089092	1,49E-05	1,74E-05	1,09E-05	1,25E-05	1,11E-05	9,42E-06	8,51E-06	3,12E-05	7,18E-06	6,16E-06	3,19E-05
MMP0956	DNA topoisomerase 1,5,99,1,2	0	3,84E-06	3,22E-06	0	0	3,42E-06	0	0	7,08E-06	0	0	9,77E-06
MMP0958	Uncharacterized protein,	130589	9,93E-06	2,26E-05	9,01E-06	9,06E-06	9,59E-06	4,42E-06	5,65E-06	3,43E-05	2,18E-06	1,69E-06	2,33E-05
MMP0959	Thioredoxin reductase,1,6,4,5	123643	1,81E-05	1,25E-05	1,95E-05	2,61E-05	1,47E-05	1,34E-05	2,08E-05	2,08E-05	1,47E-05	1,22E-05	1,62E-05
MMP0960	Uncharacterized protein,	0,55041	3,83E-05	3,53E-05	6,18E-05	6,74E-05	5,35E-05	6,15E-05	6,58E-05	7,08E-05	0,000102	5,31E-05	8,26E-05
MMP0961	Uncharacterized protein,	0,000115803	0,000106	0,000254	0,000149	0,000147	0,000127	0,000123	0,000101	0,000184	0,000168	0,000108	0,000161
MMP0962	Zinc finger protein,	0,206173	0	1,25E-05	0	0	1,94E-06	0	0	6,27E-06	0	0	6,96E-06
MMP0963	Aquaporin related,	0	0	0	0	0	0	0	0	2,27E-06	0	0	0
MMP0964	Uncharacterized protein,	0,253488	0	0	0	0	0	0	0	2,67E-06	0	0	3,45E-06
MMP0965	Formylmethanofuran dehydrogenase subunit E related protein,	233786	5,7E-06	5,68E-05	1,41E-05	9,42E-06	8,63E-06	4,9E-06	1,8E-05	1,54E-05	5,71E-06	1,28E-05	2,64E-05
MMP0966	Uroporphyrin-III C-methyltransferase,2,1,1,107	0	0	0	0	0	0	0	0	0	0	0	0
MMP0968	Histidinol dehydrogenase,1,1,1,23	0	0	8,47E-06	0	0	0	0	0	5,55E-06	0	0	5,5E-06
MMP0970	DNA ligase,6,5,1,1	0	0	3,42E-06	0	2,39E-06	0	0	0	0	0	0	0
MMP0971	Adenylosuccinate lyase,4,3,2,2	0	0	2,79E-06	0	0	0	0	1,58E-06	0	0	0	1,46E-06
MMP0972	Uncharacterized protein,	165739	1,11E-05	5,17E-05	2,12E-05	1,69E-05	1,2E-05	1,4E-05	1,49E-05	2,36E-05	1,8E-05	1,63E-05	3,34E-05
MMP0974	Uncharacterized protein,	187042	1,06E-05	4,26E-05	1,48E-05	1,11E-05	5,63E-06	1,07E-05	1,66E-05	1,51E-05	1,4E-05	1,19E-05	2,52E-05
MMP0975	Possible molybdenum ABC transporter, solute-binding protein,	0	0	0	0	5,27E-06	0	0	0	0	0	5,05E-06	0
MMP0976	Uncharacterized protein,	0	0	0	0	0	0	0	0	0	0	0	0
MMP0977	CO dehydrogenase maturation factor,	446268	2,85E-05	6,51E-05	8,9E-05	7,51E-05	4,41E-05	6,58E-05	7,11E-05	8,94E-05	9,29E-05	8,17E-05	6,93E-05
MMP0978	Uncharacterized protein,	0	0	0	0	0	0	0	0	0	0	0	0
MMP0979	Conserved archaeal protein,	0,790325	8,64E-06	1,9E-05	9,69E-06	1,91E-05	1,34E-05	1,11E-05	1,35E-05	3,78E-05	4,99E-06	1,1E-05	1,09E-05
MMP0980	Acetyl-CoA decarbonylase/synthase complex subunit gamma,2,1,1,245	0,000105116	3,44E-05	2,14E-05	2,26E-05	0,00003	6,05E-05	3,42E-05	1,37E-05	0,000142	4,36E-05	3,92E-05	7,81E-05
MMP0981	Acetyl-CoA decarbonylase/synthase complex subunit delta,	0,000209347	5,45E-05	8,32E-05	6,67E-05	6,52E-05	7,53E-05	6,05E-05	3,95E-05	0,000102	5,26E-05	4,24E-05	7,28E-05
MMP0982	Uncharacterized protein,	0	0	0	0	0	0	0	0	1,96E-06	0	0	0
MMP0983	Acetyl-CoA decarbonylase/synthase complex subunit beta,2,3,1,169	0	0	0	0	0	0	4,43E-06	4,43E-06	5,95E-06	0	0	0
MMP0984	Acetyl-CoA decarbonylase/synthase complex subunit epsilon,	0	0	0	0	0	0	0	0	0	0	0	0
MMP0985	Acetyl-CoA decarbonylase/synthase complex subunit alpha,1,2,7,4	0	0	0	0	0	0	0	0	0	0	0	0
MMP0986	Thymidylate synthase,2,1,1,45	0	0	0	0	1,47E-06	0	0	0	3,78E-06	0	0	2,79E-06
MMP0987	Probable ribosomal RNA small subunit methyltransferase A,2,1,1,-	0,427701	0	0	0	0	3,31E-06	0	0	6,09E-06	0	0	8,07E-06
MMP0989	Type 2 DNA topoisomerase 6 subunit B,5,99,1,3	0	0	0	0	0	0	0	0	4,87E-06	0	0	0
MMP0990	D-aminoacyl-tRNA deacylase,3,1,1,96	0,267936	3,7E-06	1,07E-06	1,78E-06	2,27E-06	1,9E-06	1,36E-06	0	1,18E-05	1,5E-06	3,51E-06	8,36E-06
MMP0991	Uncharacterized protein,	907822	8,08E-05	7,73E-05	0,000112	8,81E-05	8,08E-05	8,4E-05	8,79E-05	0,000137	0,000128	7,79E-05	0,000115
MMP0992	Conserved hypothetical archaeal protein,	0,494845	6,7E-06	1,71E-05	9,12E-06	5,33E-06	1,04E-05	5,6E-06	3,55E-06	1,77E-05	7,02E-06	3,77E-06	6,22E-06
MMP0996	Uncharacterized protein,	388971	4,46E-05	6,39E-05	8,14E-05	7,67E-05	4,64E-05	5,89E-05	5,77E-05	9,59E-05	8,36E-05	6,16E-05	6,81E-05
MMP0998	Uncharacterized protein,	0	0	0	0	0	0	0	0	0	0	0	0
MMP1002	Tryptophan synthase alpha chain,4,2,1,20	0	0	0	0	0	0	0	0	0	0	0	0
MMP1003	Tryptophan synthase beta chain,4,2,1,20	0	0	1,9E-06	0	2,58E-06	0	0	0	3,37E-06	0	2,48E-06	2,44E-06
MMP1004	N-(5'-phosphoribosyl)anthranilate isomerase,5,3,1,24	0,016383	0	0	0	0	1,5E-06	0	0	0	0	0	0
MMP1005	Anthranilate synthase component II,4,1,3,27	0	0	0	0	0	0	0	0	0	0	0	0
MMP1006	Anthranilate synthase component 1,4,1,3,27	0	0	0	0	0	0	0	0	0	0	0	0
MMP1007	Anthranilate phosphoribosyltransferase,2,4,2,18	0,158635	0	1,19E-06	0	0	0	0	0	0	0	0	0
MMP1008	Indole-3-glycerol phosphate synthase,4,1,1,48	0,503496	0	0	5,54E-06	5,11E-06	4,26E-06	4,82E-06	4,83E-06	1,62E-05	0	4,81E-06	7,11E-06
MMP1009	Dihydroorotase,3,5,2,3	0,357162	0	0	0	0	1,81E-06	2,26E-06	0	0	0	2,3E-06	2,31E-06
MMP1011	Glutamate--tRNA ligase,6,1,1,17	0,127631	1,33E-06	0	0	0	0	0	0	1,46E-06	0	0	3,35E-06
MMP1013	Carbamoyl-phosphate synthase large chain,6,3,5,5	0	2,73E-06	0	0	0	0	0	0	0	0	0	0
MMP1014	Uncharacterized protein,	0	0	0	0	0	0	0	0	0	0	0	0
MMP1015	Transcription factor CBF/NF-Y/archaeal histone:Histone-fold/TFIID-TAF/NF-Y domain,	0	0	0	0	0	0	0	0	0	0	0	0
MMP1016	Uncharacterized protein,	0,494257	0	1,51E-06	4,58E-06	2,11E-06	1,57E-06	5,84E-06	1,96E-06	2,99E-06	4,95E-06	1,97E-06	5,24E-06
MMP1017	Aspartokinase,2,7,2,4	608886	0,000127	5,29E-05	2,91E-05	8,39E-05	3,24E-05	0	2,42E-05	1,84E-05	2,39E-05	1,73E-05	2,77E-05
MMP1018	Putative,2,3,1,182	0	0	0	0	0	0	0	0	0	0	0	0
MMP1019	Uncharacterized protein,	523586	3,21E-05	4,82E-05	3,11E-05	3,25E-05	6,97E-05	7,37E-05	3,58E-05	2,82E-05	4,53E-05	3,89E-05	4,43E-05
MMP1021	Uncharacterized protein,	181415	2,07E-05	1,45E-05	1,83E-05	2,33E-05	3,04E-05	3,61E-05	3,48E-05	2,66E-05	2,23E-05	2,62E-05	3,05E-05
MMP1022	Uncharacterized protein,	0,531473	2,9E-06	4,28E-06	7,62E-06	3,99E-06	3,5E-06	5,67E-06	2,85E-06	1,92E-06	5,61E-06	7,51E-06	5,13E-06
MMP1024	MCM family related protein,	0	0	0	0	0	0	0	0	0	0	0	0
MMP1025	Conserved hypothetical archaeal protein,	0	0	0	0	0	0	0	0	0	0	0	0
MMP1026	Arginine--tRNA ligase,6,1,1,19	0	0	0	0	0	0	0	0	0	0	0	0
MMP1027	Uncharacterized protein,	0	0	1,82E-06	2,85E-06	2,48E-06	2,67E-06	2,35E-06	0	2,41E-06	2,54E-06	2,37E-06	5,5E-06
MMP1028	Uncharacterized protein,	0,417934	2,42E-06	0	5,24E-06	6,54E-06	5,81E-06	2,56E-06	9,52E-06	3,55E-06	2,82E-06	2,64E-06	0
MMP1029	Uncharacterized protein,	0,593694	5,32E-06	3,34E-06	5,58E-06	5,96E-06	3,23E-06	8,08E-06	5,55E-06	5,27E-06	1,11E-05	8,34E-06	7,12E-06
MMP1030	Conserved hypothetical archaeal protein,	280387	3,89E-05	5,48E-05	7,51E-05	7,87E-05	4,04E-05	6,33E-05	7,71E-05	3,61E-05	7,76E-05	5,41E-05	2,64E-05
MMP1031	Adenylate kinase,2,7,4,3	0,523326	4,76E-06	1,09E-05	6,97E-06	1,05E-05	5,83E-06	8,26E-06	1,14E-05	8,33E-06	1,52E-05	1,1E-05	6,01E-06
MMP1032	Replication protein A,	0,294809	1,17E-06	9,25E-07	5,13E-06	3,09E-06	1,08E-06	3,2E-06	3,34E-06	1,33E-06	4,72E-06	2,65E-06	3,42E-06
MMP1033	Uncharacterized protein,	0	0	0	0	0	0	0	0	0	0	0	0
MMP1034	Probable thymidylate kinase,2,7,4,9	0	0	0	0	0	0	0	0	0	0	0	0
MMP1036	Band 7 protein:Stomatin,	0	0	0	0	0	0	0	0	0	0	0	0
MMP1038	A1A0 ATPase, subunit H,3,6,3,14	0,541172	0	3,95E-06	8,09E-06	9,11E-06	4,26E-06	7,61E-06	7,63E-06	7,97E-06	6,22E-06	6,85E-06	1,03E-05
MMP1039	V-type ATP synthase subunit I,	154259	3,03E-06	3,28E-06	1,12E-05	5,47E-06	9,25E-06	1,17E-05	1,52E-05	1,4E-05	1,46E-05	1,47E-05	1,68E-05
MMP1041	V-type ATP synthase subunit E,	0	0	0	0	0	0	0	0	0	0	0	0
MMP1042	V-type ATP synthase subunit C,	381962	2,08E-05	1,73E-05	2,11E-05	1,68E-05	2,31E-05	1,9E-05	1,6E-05	9,7E-06	1,62E-05	2,27E-05	1,99E-05
MMP1043	V-type ATP synthase subunit F,	0	0	0	0	0	0	0	0	0	0	0	0
MMP1044	V-type ATP synthase alpha chain,3,6,3,14	0,171614	1,55E-06	1,42E-06	0	0	1,48E-06	0	0	1,78E-06	1,9E-06	1,77E-06	1,77E-06
MMP1045	V-type ATP synthase beta chain,	0	0	0	0	0	0	0	0	0	0	0	0
MMP1046	V-type ATP synthase subunit D,	175479	4,73E-06	1,3E-05	2,24E-05	1,36E-05	1,59E-05	2,11E-05	2,13E-05	1,84E-05	2,65E-05	2,99E-05	2,24E-05
MMP1047	Uncharacterized protein,	158672	5,29E-06	0	0	0	6,15E-06	0	0	3,79E-06	0	3,79E-06	6,33E-06
MMP1048	UPF0216 protein,	0	7,2E-07	0	9,57E-07	1,76E-06	6,64E-07	0	1,65E-06	8,1E-07	0	0	0
MMP1050	Uncharacterized protein,	0,041912	1,97E-06	0	0	0	0	0	0	0	0	0	0
MMP1051	5'-nucleotidase SurE,3,1,3,5	0	0	0	0	0	0	0	0	0	0	0	0
MMP1052	Conserved hypothetical archaeal protein,	0,423288	1,9E-06	9,82E-07	3,65E-06	3,74E-06	2,09E-06	1,96E-06	3,36E-06	1,33E-06	8,77E-06	5,24E-06	5,22E-06
MMP1053	Heterodisulfide reductase subunit B2,1,6,4,-	0	0	0	4,2E-06	4,3E-06	0	0	3,82E-06	0	8,12E-06	4,05E-06	0
MMP1054	Heterodisulfide reductase subunit C2,1,6,4,-	0,155107	0	2,57E-06	2,66E-06	2,51E-06	0	1,74E-06	2,31E-06	1,83E-06	4,94E-06	1,75E-06	0
MMP1056	Uncharacterized protein,	138819	1,11E-05	8,29E-06	2,75E-05	2,1E-05	1,48E-05	2,03E-05	1,39E-05	1,45E-05	3,05E-05	2,5E-05	1,96E-05
MMP1057	Uncharacterized protein,	0	0	0	0	0	0	0	0	0	0	0	0
MMP1058	Conserved hypothetical archeal protein,	0	0	0	0	0	0	6,46E-06	1,09E-05	1,32E-05	8,32E-06	1,3E-05	6,5E-06
MMP1059	Uncharacterized protein,	0	0	0	0	0	0	0	0	0	0	5,64E-06	0
MMP1060	Cysteine--tRNA ligase,6,1,1,16	0,29771	8,2E-06	4,61E-06	4,5E-05	4,52E-05	7,17E-06	2,58E-05	5,83E-05	2,78E-06	7,56E-06	2,86E-05	0
MMP1062	Uncharacterized protein,	108368	5,97E-06	0	1,07E-05	1,42E-05	7,41E-06	1,04E-05	1,66E-05	3,32E-06	0	4,46E-06	0
MMP1063	2-isopropylmalate synthase,2,3,3,13	0,942801	9,64E-06	0	4,22E-06	8,95E-06	7,82E-06	3,51E-06	4,74E-06	4,85E-06	0	3,62E-06	3,6E-06
MMP1064	RNA-binding region RNP-1,	259665	1,11E-05	5,09E-06	2,4E-05	4,01E-05	1,82E-05	2,24E-05	5,3E-05	0	0,000008	1,33E-05	0
MMP1065	Conserved hypothetical archaeal protein,	0	0	0	0	0	0	0	0	0	0	0	0
MMP1066	Probable cyclic pyranopterin monophosphate synthase,4,6,1,17	0	0	0	0	0	0	0	0	0	0	0	0
MMP1067	Uncharacterized iron-sulfur protein,	0	0	0	0	0	0	0	0	0	0	0	0
MMP1069	Basic helix-loop-helix dimerization domain bHLH:Peptidase U7:Signal peptide peptidase, SppA 36 kDa type,3,4,21,-	0,103725	2,14E-06	8,79E-07	0	1,22E-06	2,29E-06	1,22E-06	0	0	0	0	0
MMP1070	Conserved hypothetical archaeal protein,	0,197133	0	0	0	0	0	0	0	0	0	0	0
MMP1071	UPF0201 protein,	110498	2,57E-06	9,36E-06	5,55E-06	5,67E-06	5,85E-06	0,00001	7,55E-07	3,15E-06	1,57E-06	7,97E-07	7,93E-07
MMP1072	Aminotransferase,2,6,1,-	0	0	0	0	0	0	0	0	0	0	0	0
MMP1075	dUTP diphosphatase,3,6,1,23	0	0	0	0	0	0	0	0	0	0	0	1,13E-05
MMP1076	Bifunctional protein GlmU,2,7,7,23;2,3,1,157	0	0	0	0	0	0	0	0	0	0	0	0
MMP1077	Phosphoglucosamine mutase,5,4,2,10	0	0	0	0	0	0	0	0	0	0	0	0
MMP1079	Glycosyl transferase, family 2,	0,702524	0	0	0	0	0	7,03E-06	1,07E-05	0	7,72E-06	7,18E-06	0
MMP1080	Glycosyl transferase, group 1,	0,800366	4,32E-06	1,9E-06	0	0	0	0	2,35E-06	0	0	0	0
MMP1081	Putative LPS biosynthesis protein WbpG,	937052	5,27E-05	7,8E-05	7,68E-05	6,74E-05	7,59E-05	6,18E-05	7,71E-05	9,79E-05	7,09E-05	6,6E-05	5,68E-05
MMP1082	Imidazole glycerol phosphate synthase subunit HisH 2,2,4,2,-	0,399934	2,53E-06	2,17E-06	9,74E-06	3,06E-06	2,41E-06	6,95E-06	3,71E-06	3,86E-06	7,97E-06	3,78E-06	6,57E-06
MMP1083	Similar to bacterial imidazoleglycerol-phosphate synthase, cyclase subunit,2,4,2,-	0,004743	0	1,88E-06	0	2,6E-06	3,82E-06	2,69E-06	2,37E-06	4,96E-06	4,11E-06	2,43E-06	4,87E-06
MMP1085	Uncharacterized protein,	0	0	0	4,11E-06	0	0	3,32E-06	3,45E-06	0	0	3,25E-06	0
MMP1086	Uncharacterized protein,	0	0	0	0	0	0	3,26E-06	0	0	0	0	0
MMP1090	UDP-glucose 4-epimerase related,5,1,3,2	0	0	0	0	0	0	0	0	0	0	0	0
MMP1091	UTP--glucose-1-phosphate uridylyltransferase,2,7,7,9	0	0	0	0	0	0	0	0	0	0	0	0
MMP1094	Phosphoenolpyruvate synthase,2,7,9,2	0	0	0	0	0	0	0	0	0	0	0	0
MMP1095	Phosphate-binding protein,	0	0	0	0	0	0	0	0	0	0	0	0
MMP1098	Phosphate import ATP-binding protein PstB,3,6,3,27	0	1,33E-05	0	0	0	0	0	0	0	0	0	0
MMP1099	Phosphate-specific transport system accessory protein PhoU,	0	0	0	0	0	0	0	0	0	0	0	0
MMP1100	Putative transricptional regulator,	0	0	0	0	0	0	0	0	0	0	0	0
MMP1101	Acetylornithine aminotransferase,2,6,1,11	0	0	0	0	0	0	0	0	0	0	0	1,12E-06
MMP1102	Phospholipase D/Transphosphatidylase,	0	0	0	0	0	0	0	0	0	0	0	0
MMP1103	Uncharacterized protein,	0	0	0	0	0	0	0	0	0	0	0	0
MMP1104	Aspartate carbamoyltransferase regulatory chain,	0	0	0	0	0	0	0	0	0	0	0	0
MMP1105	Succinate-CoA ligase beta chain,6,2,1,5	0	0	0	0	0	0	0	0	0	0	0	0
MMP1107	Signal recognition particle 19 kDa protein,	0	0	0	0	0	0	0	0	0	0	0	0
MMP1108	Magnesium transport protein CorA,	0	0	0	0	0	0	0	0	0	0	0	1,73E-06
MMP1109	Uncharacterized protein,	0	0	0	0	0	0	0	0	0	0	1,24E-06	0
MMP1110	Uncharacterized protein,	0	0	0	0	0	0	0	0	0	0	1,79E-06	0
MMP1112	Conserved hypothetical archaeal protein,	0	0	0	0	0	0	0	0	0	0	0	0
MMP1113	Transketoloase, C terminal half,2,2,1,1	0	0	0	0	0	0	0	0	0	0	0	0
MMP1114	Ribulose-phosphate 3-epimerase,5,1,3,1	0,194565	0	0	0	0	1,5E-06	0	0	3,89E-06	0	0	0
MMP1115	Transketolase, N terminal half,2,2,1,1	0	0	0	0	0	0	0	0	0	0	0	0
MMP1116	Endoglucanase,3,2,1,4	0	0	0	0	0	0	0	0	8,32E-06	0	0	1,21E-05
MMP1117	Uncharacterized protein,	0,648807	0	0	5,19E-06	0	0	0	0	0	0	4,34E-06	0
MMP1118	Uncharacterized protein,	0	0	0	0	0	0	0	7,48E-06	7,43E-06	9,93E-06	7,44E-06	7,42E-06
MMP1120	ATP-binding protein, ATPase-like:Histidine kinase, HAMP region:Histidine kinase A, N-terminal:Bacterial sensor protein C-term,	106419	2,74E-05	6,45E-06	2,98E-05	2,7E-05	1,36E-05	1,42E-05	1,67E-05	0	1,02E-05	8,4E-06	1,25E-05
MMP1121	Metal-dependent phophohydrolase related protein,	0,707258	4,04E-06	1,74E-06	1,27E-05	7,99E-06	2,55E-06	1,54E-05	1,04E-05	1,38E-05	1,76E-05	1,66E-05	1,13E-05
MMP1122	GTP1/OBG family:ATP/GTP-binding site motif A ,	0	0	0	0	0	0	0	0	0	0	0	0
MMP1123	Uncharacterized protein,	0	0	0	0	0	0	0	0	0	0	0	0
MMP1126	Putative proliferating-cell nucleolar antigen,	0	0	0	0	0	0	0	0	0	0	0	0
MMP1127	RNA binding S1,	0	0	0	0	0	0	0	0	0	0	0	0
MMP1129	Peptidyl-prolyl cis-trans isomerase, cyclophilin type,5,2,1,8	0	0	0	0	0	0	0	0	0	0	0	0
MMP1130	Uncharacterized protein,	0	0	0	5,57E-06	0	0	0	0	0	0	0	0
MMP1131	Peptide chain release factor subunit 1,	0	0	0	0	0	0	0	0	0	0	0	0
MMP1132	tRNA-splicing endonuclease,4,6,1,16	0	0	0	0	0	0	0	0	0	0	0	0
MMP1133	L-sulfolactate dehydrogenase/(S)-hydroxyglutaric acid dehydrogenase,1,1,1,272	0	0	0	0	0	0	0	0	0	0	0	0
MMP1134	Type A flavoprotein,	0	0	0	0	0	0	0	0	0	0	0	0
MMP1135	Flavodoxin:Beta-lactamase-like,	0	0	0	0	0	0	0	0	0	0	0	0
MMP1136	Rubrerythrin,	0	0	0	0	0	0	0	0	0	0	0	0
MMP1137	Lrp-Like Transcriptional regulatory proteins, AsnC family,	0	0	0	0	0	0	0	0	0	0	0	0
MMP1138	Hydroxyethylthiazole kinase,2,7,1,50	0	0	0	0	0	0	0	0	0	0	0	0
MMP1140	Ferredoxin,	0	0	0	0	0	0	0	0	0	0	0	0
MMP1141	Lhr-like RNA helicase,3,6,1,-	0	0	0	0	0	0	0	0	0	0	0	0
MMP1143	TPR repeat,	0	0	0	0	0	0	0	0	0	0	0	0
MMP1145	Site-determining protein,	0	0	0	0	0	0	0	1,44E-06	1,5E-06	1,62E-06	2,28E-06	0
MMP1146	Amidophosphoribosyltransferase,2,4,2,14	0	0	0	0	0	0	0	0	0	0	0	0
MMP1147	50S ribosomal protein L37e,	0,474008	4,32E-06	2,25E-06	8,11E-06	6,29E-06	2,38E-06	2,91E-06	9,56E-06	0	0	0	0
MMP1148	Small nuclear ribonucleoprotein,	0	0	0	0	0	0	0	0	0	0	0	0
MMP1149	3-isopropylmalate dehydratase large subunit,4,2,1,33	0	0	0	0	0	0	0	0	0	0	0	0
MMP1150	Uroporphyrinogen decarboxylase,	0	0	0	0	0	0	0	0	0	0	0	1,06E-06
MMP1151	Coenzyme B12-binding:Cobalamin-dependent methionine synthase, B12-binding,	0	0	0	0	0	0	0	0	0	0	0	0
MMP1152	Conserved hypothetical archaeal protein,	0	0	0	0	0	0	0	0	0	0	0	0
MMP1153	Energy conserving hydrogenase B large subunit,1,6,5,3	0	0	0	0	0	0	0	0	0	0	0	0
MMP1154	Heterosulfide reductase, subunit C1,1,6,4,-	0,222855	0	4,62E-06	7,91E-06	1,38E-05	1,79E-06	3,42E-06	2,41E-05	2,31E-06	3,69E-06	3,8E-06	0
MMP1155	Heterosulfide reductase, subunit B1,1,6,4,-	0	0	0	0	0	0	0	0	0	0	0	0
MMP1156	Uncharacterized protein,	0	0	0	0	0	0	0	0	0	0	0	0
MMP1157	Desulfoferrodoxin, ferrous iron-binding site,1,15,-,-	0,422076	0	0	0	0	7,4E-06	0	0	0	0	0	0
MMP1158	Uncharacterized protein,	0	0	0	0	0	0	0	0	0	0	0	0
MMP1159	Ferritin,	0	0	0	0	0	0	0	0	0	0	0	0
MMP1161	Conserved hypothetical Archael protein,	0	0	0	0	0	0	0	0	0	0	0	0
MMP1162	Flavodoxin:Beta-lactamase-like,	0,348991	0	0	0	0	0	0	0	0	0	0	0
MMP1163	CutA1 divalent ion tolerance protein Related Protein,	0	0	0	0	0	0	0	0	0	0	0	0
MMP1164	Heavy-metal transport ATPase related protein,	0	0	0	0	0	0	0	0	0	0	0	0
MMP1165	Haloacid dehalogenase/epoxide hydrolase:ATPase, E1-E2 type:Heavy metal transport/detoxification protein,3,6,1,-	0	0	0	0	0	0	0	0	0	2,08E-06	0	0
MMP1166	Related to iron-sulfur flavoprotein of Methanosarcina thermophila,	0	0	0	0	0	0	0	0	0	0	0	0
MMP1167	Flavoprotein related protein,	0	0	0	0	0	0	0	0	0	0	0	0
MMP1168	ABC transporter ATP-binding protein,	0	0	0	0	0	0	0	0	0	0	0	0
MMP1169	Uncharacterized protein,	0	0	0	0	0	0	0	0	0	0	0	0
MMP1170	Glycosyl transferase, family 2,2,4,1,83	0	0	0	0	0	0	0	0	0	0	0	0
MMP1172	Uncharacterized protein,	0,718894	7,27E-06	2,46E-06	1,53E-05	2,03E-05	5,86E-06	4,54E-06	1,69E-05	3,82E-06	2,98E-06	4,46E-06	1,91E-06
MMP1174	Peroxiredoxin,1,11,1,15	0	2,69E-06	0	0	0	0	0	3,09E-06	0	0	0	0
MMP1175	Uncharacterized protein,	0	0	0	0	0	0	0	0	0	0	0	0
MMP1176	Putative iron transport system substrate-binding protein, N-term half,	0	0	0	0	0	0	0	0	0	0	0	0
MMP1177	Putative iron transport system substrate-binding protein, C-term half,	0,010288	0	0	0	0	0	0	0	1,05E-06	0	0	1,05E-06
MMP1178	Iron transport Periplasmic binding protein,	0	0	0	0	0	0	0	0	0	0	0	0
MMP1181	Iron transport system binding protein,	0	0	0	0	0	0	0	0	0	0	0	0
MMP1183	Iron ABC transporter ATPase subunit,	0	8,64E-07	0	0	0	0	0	0	0	0	0	0
MMP1185	Hydrogen uptake protein:Hydrogenase maturation protease HycI,3,-,-,-	438743	3,7E-05	0	1,21E-05	2,21E-05	3,97E-05	1,75E-05	2,43E-05	3,86E-05	2,18E-05	1,73E-05	5,17E-05
MMP1186	Eukaryotic thiol (Cysteine) protease, active site:ATP/GTP-binding site motif A (P-loop):Sigma-54 factor interaction domain:Pu,3,4,21,53	130215	3,76E-05	1,86E-05	8,64E-05	7,72E-05	3,46E-05	7,66E-05	4,28E-05	5,35E-05	0,000111	5,9E-05	5,17E-05
MMP1187	L-fuculose phosphate aldolase,4,1,2,17	0,395771	6,1E-05	1,37E-05	9,5E-05	8,45E-05	4,65E-05	7,88E-05	3,1E-05	5,94E-05	0,000111	5,73E-05	5,29E-05
MMP1188	UPF0147 protein,	0,736712	7,82E-06	5,09E-06	2,93E-05	2,11E-05	1,63E-05	3,29E-05	4,32E-06	3,39E-05	3,57E-05	2,43E-05	3,02E-05
MMP1189	Ribose-5-phosphate isomerase A,5,3,1,6	196958	6,19E-05	2,18E-05	8,34E-05	8,46E-05	5,28E-05	7,61E-05	4,58E-05	6,61E-05	0,000127	6,57E-05	7,23E-05
MMP1190	Peptidyl-prolyl cis-trans isomerase,	327715	8,51E-05	7,05E-05	0,000138	8,62E-05	0,000137	0,000161	6,61E-05	0,000104	0,000126	0,000105	0,000144
MMP1191	Methenyltetrahydromethanopterin cyclohydrolase,3,5,4,27	0,55876	8,32E-05	4,77E-05	9,38E-05	6,91E-05	0,000107	0,000108	5,17E-05	8,87E-05	0,000104	7,4E-05	0,000117
MMP1192	Uncharacterized protein,	528373	6,07E-05	6,48E-05	0,000113	7,02E-05	7,95E-05	0,000138	5,6E-05	8,42E-05	0,000149	8,62E-05	9,92E-05
MMP1193	Uncharacterized protein,	0,846808	2,32E-05	1,56E-05	5,88E-05	2,71E-05	3,84E-05	8,78E-05	1,89E-05	3,08E-05	9,24E-05	4,76E-05	5,95E-05
MMP1194	Collagen triple helix repeat:Surface protein from Gram-positive cocci, anchor region,	433504	6,42E-05	4,19E-05	0,000102	7,12E-05	8,18E-05	0,000142	5,47E-05	7,01E-05	0,000149	9,18E-05	8,6E-05
MMP1196	Uncharacterized protein,	0	0	0	0	0	0	0	0	0	0	0	0
MMP1198	Nitrate/sulfonate/bicarbonate ABC transporter ATPase subunit,	0	0	0	0	0	0	0	0	0	0	0	0
MMP1199	Phosphate transport system regulatory protein-related,	0	0	0	0	0	0	0	0	0	0	0	0
MMP1200	Diaminopimelate decarboxylase,4,1,1,20	0	6,16E-06	6,11E-06	3,1E-05	3,07E-05	7,52E-06	1,63E-05	3,44E-05	2,92E-05	5,53E-05	5,18E-05	3,56E-05
MMP1204	Metallopeptidase family M24:Xaa-Pro dipeptidase/Xaa-Pro aminopeptidase,3,4,21,-	112933	8,6E-06	6,4E-06	3,4E-05	2,82E-05	6,77E-06	1,71E-05	2,92E-05	2,25E-05	3,67E-05	3,68E-05	2,63E-05
MMP1205	3-phosphoshikimate 1-carboxyvinyltransferase,2,5,1,19	0,351945	2,05E-06	2,78E-06	1,04E-05	5,95E-06	4,58E-06	1,13E-05	9,5E-06	3,75E-06	1,91E-05	1,84E-05	1,03E-05
MMP1206	Glutamine synthetase,6,3,1,2	0	0	0	1,58E-06	0	0	0	1,36E-06	1,27E-06	0	1,28E-06	0
MMP1207	30S ribosomal protein S6e,	0,244255	0	3,89E-06	6,1E-06	4,42E-06	2,07E-06	5,04E-06	4,97E-06	7,84E-06	5,26E-06	9,21E-06	9,14E-06
MMP1208	Translation initiation factor 2 subunit gamma,	0	0	0	0	0	0	0	2,5E-06	2,71E-06	6,37E-06	7,91E-06	5,24E-06
MMP1210	Uncharacterized protein,	0	0	0	0	0	0	0	0	1,73E-06	0	0	0
MMP1211	UPF0219 protein,	0,617453	8,05E-06	7,88E-06	8,21E-06	1,3E-05	9,54E-06	1,24E-05	8,94E-06	9,8E-06	1,95E-05	9,62E-06	1,66E-05
MMP1212	Uncharacterized protein,	0	0	0	0	0	0	0	0	0	0	0	0
MMP1213	Uncharacterized protein,	0	0	0	0	0	0	0	0	0	0	0	0
MMP1214	Uncharacterized protein,	0	0	0	0	0	0	0	0	0	0	0	0
MMP1215	Probable cobyric acid synthase,	0	0	0	0	0	0	0	0	0	0	3,88E-06	0
MMP1216	Histidinol-phosphate aminotransferase,2,6,1,9	0	2,25E-06	0	0	0	0	0	0	0	0	0	0
MMP1217	Conserved hypothetical archaeal protein,	0	0	0	0	0	0	0	0	0	0	0	0
MMP1218	Uncharacterized protein,	0	0	0	0	0	0	0	0	0	0	0	0
MMP1219	Putative dinG ATP-dependent helicase,3,6,1,-	0	0	0	0	0	0	0	0	0	0	0	0
MMP1220	Glycogen phosphorylase,2,4,1,1	0	0	0	0	0	0	0	0	0	0	0	0
MMP1221	Probable cobalt-precorrin-6B C(15)-methyltransferase (decarboxylating),2,1,1,196	0	0	0	0	0	0	0	0	0	0	0	0
MMP1222	DNA repair and recombination protein RadA,	0	0	0	0	0	0	0	0	0	0	0	0
MMP1223	Conserved hypothetical archaeal protein,	0	0	0	0	0	0	0	0	0	0	0	0
MMP1224	ABC-type amino acid transport/signal transduction systems periplasmic component-related,	0	0	0	0	0	0	0	0	0	0	0	0
MMP1225	Amino acid ABC-type transporter related protein,	0	0	0	0	0	0	0	0	0	0	0	0
MMP1227	Uroporphyrin-III C/tetrapyrrole (Corrin/Porphyrin) methyltransferase,2,1,1,132	0	0	0	0	0	0	0	0	0	0	0	0
MMP1230	DNA polymerase, beta-like region,	106426	0	0	2,98E-05	1,75E-05	0,00001	2,26E-05	3,45E-05	6,49E-06	2,36E-05	2,7E-05	4,74E-06
MMP1231	Putative HAD family hydrolase, a,	0,278759	0	0	0	0	2,24E-06	0	0	0	0	0	0
MMP1233	TonB-dependent receptor protein:Formate dehydrogenase, subunit FdhD,	0	0	0	0	0	0	0	0	0	0	0	0
MMP1235	Molybdopterin biosynthesis MoaE,	0	0	0	0	0	0	0	0	0	0	0	0
MMP1240	O-phospho-L-seryl-tRNA:Cys-tRNA synthase,2,5,1,73	0	0	0	0	1,66E-06	0	0	0	0	0	0	0
MMP1241	Uncharacterized protein,	0	0	0	0	0	0	1,6E-06	0	0	0	0	0
MMP1242	Quinolinate synthase A,2,5,1,72	0	0	0	0	0	0	0	0	0	0	0	0
MMP1243	Conserved hypothetical archaeal protein,	0	0	1,27E-06	0	0	0	0	0	0	0	0	0
MMP1245	Tungsten containing formylmethanofuran dehydrogenase, subunit F,1,2,99,5	0	0	0	0	0	0	0	0	0	0	0	0
MMP1246	Tungsten containing formylmethanofuran dehydrogenase, subunit G,1,2,99,5	0,340716	0	1,4E-06	0	0	0	0	0	0	0	1,76E-06	0
MMP1247	Tungsten containing formylmethanofuran dehydrogenase, subunit D,1,2,99,5	0	0	0	0	0	0	0	0	0	0	0	0
MMP1248	Tungsten containing formylmethanofuran dehydrogenase, subunit A,1,2,99,5	0	0	0	0	0	0	0	4,54E-06	0	0	0	0
MMP1249	Tungsten-containing formylmethanofuran dehydrogenase 2 subunit C,1,2,7,12	0	0	0	0	0	0	0	0	0	0	0	0
MMP1250	6-pyruvoyl tetrahydropterin synthase,	0	0	0	0	0	0	0	0	0	0	0	0
MMP1251	Uncharacterized protein,	760431	7,66E-05	3,94E-05	6,64E-05	5,59E-05	2,33E-05	4,55E-05	3,97E-05	9,36E-05	7,09E-05	5,56E-05	7,58E-05
MMP1252	CBS domain,	0,434531	8,83E-06	2,05E-06	3,28E-06	0	0	0	0	2,74E-06	2,93E-06	0	3,63E-06
MMP1253	Uncharacterized protein,	103814	2,66E-05	9,84E-06	7,36E-06	6,24E-06	3,68E-06	5,85E-06	6,34E-06	2,3E-05	1,14E-05	5,18E-06	2,84E-05
MMP1254	Phosphoribosylformylglycinamidine cyclo-ligase,6,3,3,1	0	0	0	0	0	0	0	0	5,32E-06	0	0	0
MMP1255	Phenylalanine--tRNA ligase beta subunit,6,1,1,20	0	0	0	0	0	0	0	0	0	0	0	0
MMP1258	Delta-aminolevulinic acid dehydratase,4,2,1,24	0	0	0	0	0	0	0	0	0	0	0	0
MMP1259	NAD(P)H: rubredoxin oxidoreductase (NPOR),	0,475755	0	1,91E-06	4,09E-06	3,52E-06	2,8E-06	2,51E-06	3,36E-06	3,37E-06	9,57E-06	7,45E-06	9,08E-06
MMP1260	Conserved hypothetical Archael protein,	0	0	0	0	0	0	0	0	0	1,7E-06	0	0
MMP1261	Uncharacterized protein,	117583	0	0	5,34E-06	0	0	0	4,16E-05	0	0	2,85E-05	0
MMP1265	Glutamyl-tRNA(Gln) amidotransferase subunit E,6,3,5,-	0,410354	0	0	1,7E-06	0	0	0	3,71E-06	0	0	1,32E-05	1,42E-06
MMP1266	Glutamyl-tRNA(Gln) amidotransferase subunit D,6,3,5,-	0	0	0	0	0	0	0	0	0	2,78E-06	0	0
MMP1268	Uncharacterized protein,	0	0	0	3,25E-06	2,88E-06	0	2,73E-06	0	0	0	2,72E-06	0
MMP1270	Orotidine 5'-phosphate decarboxylase,	0	0	0	0	0	0	0	0	0	0	0	0
MMP1271	2-oxoisovalerate oxidoreductase subunit alpha,1,2,7,-	148542	1,26E-05	1,7E-05	2,86E-05	2,35E-05	1,46E-05	2,22E-05	1,46E-05	1,35E-05	2,41E-05	1,47E-05	1,27E-05
MMP1272	2-oxoisovalerate oxidoreductase subunit beta,1,2,7,-	0	0	1,64E-06	0	0	0	0	0	0	0	0	0
MMP1274	Acetyl-CoA synthetase, AMP-forming-related,6,2,1,1	0,592976	6,17E-06	5,36E-06	8,03E-06	7,32E-06	1,13E-05	6,74E-06	0	6,98E-06	0	6,71E-06	1,78E-05
MMP1275	Uncharacterized protein,	0	2,36E-06	4,05E-06	2,99E-06	0	3,25E-06	2,56E-06	0	2,61E-06	2,95E-06	3,45E-06	5,11E-06
MMP1277	Fumarate reductase/succinate dehydrogenase, flavoprotein subunit,1,3,99,1	0,229798	0	1,77E-06	2,91E-06	3,74E-06	0	4,6E-06	2,4E-06	0	4,1E-06	3,52E-06	4,71E-06
MMP1282	UPF0200 protein,	323936	2,31E-05	2,11E-05	2,24E-05	2,11E-05	2,65E-05	1,88E-05	2,85E-05	3,24E-05	2,93E-05	2,6E-05	3,19E-05
MMP1284	DEAD/DEAH box helicase:Helicase, C-terminal,	0	0	0	2,26E-06	2,13E-06	0	0	1,85E-06	0	2,37E-06	1,95E-06	0
MMP1286	DNA primase DnaG,2,7,7,-	0	0	0	0	0	0	0	0	0	0	0	0
MMP1288	Uncharacterized protein,	267247	6,75E-06	8,58E-06	1,21E-05	7,91E-06	6,26E-06	1,31E-05	1,99E-05	1,14E-05	1,82E-05	1,26E-05	2,52E-05
MMP1289	50S ribosomal protein L10e,	0,709803	0	0	8,9E-06	7,32E-06	0	0	0	0	0	1,4E-05	6,91E-06
MMP1290	Probable GTP-binding protein EngB,	0	0	0	0	0	0	0	0	0	0	0	0
MMP1291	Glycoside hydrolase, family 57,3,2,1,1	0	9,26E-07	0	0	0	0	0	1,08E-06	0	0	0	0
MMP1292	Glucan 1,4-alpha-glucosidase,3,2,1,3	0	0	0	0	0	0	0	0	0	0	0	0
MMP1293	Glycosyl transferase, group 1,	0	0	0	0	0	0	0	0	0	0	0	0
MMP1294	Glycosyl transferase, group 1,2,4,1,21	0,727228	8,9E-06	6,45E-06	1,48E-05	1,41E-05	3,89E-06	1,15E-05	1,07E-05	3,34E-06	1,18E-05	1,09E-05	3,78E-06
MMP1295	Probable glucose-6-phosphate isomerase,5,3,1,9	351314	3,9E-05	4,37E-05	7,07E-05	6,51E-05	5,1E-05	6,42E-05	5,68E-05	2,48E-05	5,19E-05	4,71E-05	2,91E-05
MMP1296	ADP-specific phosphofructokinase,2,7,1,146	0	0	0	0	0	0	0	0	0	0	0	0
MMP1297	Formate dehydrogenase beta subunit,1,2,1,2	0	0	0	0	0	0	0	0	0	0	0	0
MMP1298	Formate dehydrogenase alpha subunit,1,2,1,2	0,194981	1,72E-06	2,1E-06	4,29E-06	7,26E-06	1,55E-06	6,9E-06	6,18E-06	1,88E-06	3,23E-06	4,34E-06	1,83E-06
MMP1299	Carbonic anhydrase,4,2,1,1	0	0	5,66E-07	0	0	1,2E-06	0	0	9,98E-07	7,9E-07	0	5,13E-06
MMP1300	Uncharacterized protein,	0	0	0	0	0	0	0	0	0	0	0	0
MMP1301	Formate transporter FdhC,	0	0	0	0	0	0	0	0	0	0	0	0
MMP1302	Uncharacterized protein,	224144	2,53E-05	2,52E-05	3,41E-05	3,51E-05	2,18E-05	1,79E-05	1,03E-05	3,72E-05	1,9E-05	9,5E-06	2,04E-05
MMP1303	Sensory transduction histidine kinase,	0,611941	0	4,47E-06	7,4E-06	6,28E-06	4,86E-06	7,87E-06	7,86E-06	1,18E-05	7,03E-06	5,82E-06	1,16E-05
MMP1304	Response regulator receiver,	0	0	0	0	0	0	0	0	0	0	0	0
MMP1306	Uncharacterized protein,	0,023747	0	2,31E-06	2,36E-06	0	3,13E-06	4,4E-06	0	2,29E-06	2,42E-06	2,27E-06	0,000003
MMP1307	Methyltransferase related protein,	0	0	0	0	0	0	0	4,08E-06	0	4,6E-06	0	0
MMP1308	Probable transaldolase,2,2,1,2	0	0	0	0	0	0	0	0	0	0	0	0
MMP1310	IMP cyclohydrolase,3,5,4,10	0	0	0	0	0	0,000007	0	0	0	0	0	0
MMP1312	Uncharacterized protein,	561564	6,28E-05	4,92E-05	6,01E-05	6,63E-05	6,26E-05	3,9E-05	5,52E-05	4,86E-05	4,57E-05	0,00004	4,19E-05
MMP1313	Flap endonuclease 1,3,1,-,-	0	0	0	0	0	0	0	0	0	0	0	0
MMP1314	Phosphoesterase, RecJ-like:RNA binding S1:OB-fold nucleic acid binding domain Related protein,	0	0	0	0	0	0	0	0	0	0	0	0
MMP1315	2-oxoglutarate oxidoreductase gamma subunit,1,2,7,3	0	3,58E-06	0	4,84E-06	6,18E-06	3,24E-06	0	4,18E-06	3,89E-06	5,25E-06	3,93E-06	3,89E-06
MMP1316	2-oxoglutarate oxidoreductase beta subunit,1,2,7,3	0	0	0	0	0	0	0	1,26E-05	0	0	0	0
MMP1317	Uncharacterized protein,	332847	2,33E-05	1,39E-05	2,96E-05	2,59E-05	2,17E-05	1,87E-05	2,38E-05	1,24E-05	1,27E-05	1,21E-05	6,03E-06
MMP1318	Lysine--tRNA ligase,6,1,1,6	113722	8,62E-06	4,98E-06	3,89E-05	3,78E-05	1,25E-05	1,78E-05	3,58E-05	8,67E-06	1,27E-05	1,29E-05	3,19E-06
MMP1319	30S ribosomal protein S13,	0	0	0	0	0	0	0	0	0	0	0	0
MMP1320	30S ribosomal protein S4,	564218	2,97E-05	0,000113	8,6E-05	7,21E-05	5,54E-05	7,56E-05	7,01E-05	8,77E-05	0,000111	0,000108	7,96E-05
MMP1321	30S ribosomal protein S11,	323897	2,18E-05	1,26E-05	1,5E-05	1,17E-05	1,95E-05	1,5E-05	9,93E-06	8,27E-06	1,71E-05	1,09E-05	1,72E-05
MMP1322	DNA-directed RNA polymerase, subunit D,2,7,7,6	0	0	0	0	2,33E-06	1,2E-06	1,49E-06	0	0	0	0	0
MMP1323	50S ribosomal protein L18e,	0,052554	2,61E-06	3,83E-06	6,19E-06	4,72E-06	3,8E-06	5,01E-06	2,95E-06	3,01E-06	4,64E-06	2,94E-06	2,94E-06
MMP1324	50S ribosomal protein L13,	0	0	0	0	0	0	0	0	0	0	0	0
MMP1325	30S ribosomal protein S9,	0	0	0	0	0	0	0	0	0	0	0	0
MMP1326	DNA-directed RNA polymerase subunit N,2,7,7,6	0	0	0	4,11E-06	0	0	3,45E-06	3,65E-06	0	4,58E-06	3,43E-06	6,83E-06
MMP1327	DNA-directed RNA polymerase, subunit K,2,7,7,6	131236	1,74E-05	2,28E-05	6,41E-05	6,48E-05	2,92E-05	5,27E-05	5,71E-05	2,65E-05	6,59E-05	5,32E-05	3,72E-05
MMP1328	Enolase,	0	0	0	0	0	0	3,69E-06	0	0	0	0	0
MMP1329	Ferredoxin,	215034	1,96E-05	5,84E-06	5,2E-05	4,02E-05	3,4E-05	5,26E-05	3,74E-05	2,6E-05	3,89E-05	4,63E-05	4,96E-05
MMP1330	Hydrogenase expression/formation protein,	0	1,73E-06	1,59E-06	4,33E-06	0	2,54E-06	3,16E-06	0	0	0	2,08E-06	4,12E-06
MMP1332	NAD binding site:FAD-dependent pyridine nucleotide-disulphide oxidoreductase,1,8,1,4	0,281395	5,64E-06	6,31E-07	9,9E-06	5,24E-06	4,97E-06	6,39E-06	3,94E-06	3,04E-06	4,6E-06	7,95E-06	2,02E-05
MMP1333	Chorismate synthase,4,2,3,5	0,516573	0	0	0	0	0	0	0	0	0	0	0
MMP1334	Solute-binding protein/glutamate receptor:ATP/GTP-binding site motif A (P-loop):GTP-binding protein, HSR1-related:GTP-binding,	0,763259	9,85E-06	1,26E-06	3,15E-06	2,82E-06	7,82E-06	3,13E-06	1,5E-06	7,98E-06	0	3,17E-06	2,2E-05
MMP1336	Archaeal translation factor specialized for selenocysteine insertion,3,6,5,3	0,260688	2,45E-06	0	0	0	0	2,73E-06	0	0	0	0	3,71E-06
MMP1337	Hydrogenase maturation protease, related,	0,787647	3,42E-06	0	8,24E-06	3,91E-06	3,19E-06	5,07E-06	3,55E-06	3,79E-06	0	5,64E-06	3,7E-06
MMP1338	Uncharacterized protein,	0	0	0	0	0	0	0	3,2E-06	0	4,42E-06	0	0
MMP1341	DNA double-strand break repair Rad50 ATPase,	157566	7,39E-06	1,87E-05	3,14E-05	2,19E-05	1,85E-05	3,15E-05	3,5E-05	2,08E-05	3,91E-05	3,9E-05	4,7E-05
MMP1343	Uncharacterized protein,	0,192547	2,54E-06	2,22E-06	5,04E-06	2,32E-06	3,57E-06	4,38E-06	0	0	2,63E-06	2,9E-06	2,15E-06
MMP1345	Tritrans,polycis-undecaprenyl-diphosphate synthase,2,5,1,89	0	0	0	0	0	0	0	0	0	0	0	0
MMP1347	Archaeal histone B,	0	0	3,45E-06	3,19E-06	7,36E-06	2,17E-06	3,71E-06	2,58E-06	7,45E-06	4,74E-06	2,74E-06	2,71E-06
MMP1349	NH(3)-dependent NAD(+) synthetase,6,3,1,5	0,493121	2,79E-06	5,43E-06	3,57E-06	3,26E-06	1,02E-05	6,17E-06	2,89E-06	6,2E-06	3,68E-06	0	7,08E-06
MMP1352	Thiamine thiazole synthase,4,-,-,-	0	0	0	0	0	0	0	0	0	0	0	0
MMP1353	Uncharacterized protein,	0,312825	0	0	0	0	0	0	0	0	0	0	0
MMP1354	Probable tRNA sulfurtransferase,2,8,1,4	229548	1,42E-05	6,11E-06	3,24E-05	3,4E-05	1,79E-05	2,76E-05	1,04E-05	3,23E-05	2,57E-05	2,93E-05	3,7E-05
MMP1355	Bacterial transferase hexapeptide repeat,2,3,1,28	0	0	0	0	0	0	0	0	0	0	0	0
MMP1356	Uncharacterized protein,	0	0	0	0	0	0	0	0	0	0	0	0
MMP1357	ThiamineS,	0	0	0	0	0	0	0	0	0	0	0	0
MMP1358	Ferredoxin,	0	0	0	0	0	0	0	0	0	0	0	0
MMP1359	Uncharacterized protein,	0,129775	0	0	1,52E-06	1,32E-06	9,64E-07	1,3E-06	1,23E-06	0	1,5E-06	1,24E-06	1,22E-06
MMP1360	DNA-directed RNA polymerase subunit H,2,7,7,6	102588	4,68E-06	5,36E-06	1,37E-05	1,43E-05	8,5E-06	1,64E-05	8,53E-06	2,57E-05	1,25E-05	1,45E-05	1,82E-05
MMP1361	DNA-directed RNA polymerase subunit B,2,7,7,6	0,510009	2,44E-06	5,34E-06	1,33E-05	9,3E-06	5,68E-06	1,07E-05	1,14E-05	2,5E-05	1,67E-05	1,31E-05	1,22E-05
MMP1362	DNA-directed RNA polymerase subunit beta,2,7,7,6	0	0	0	0	0	0	0	0	6,35E-06	0	0	6,44E-06
MMP1363	DNA-directed RNA polymerase subunit,2,7,7,6	0	1,56E-06	0	1,78E-06	0	1,52E-06	0	0	5,07E-06	0	1,71E-06	0
MMP1364	DNA-directed RNA polymerase subunit A'',2,7,7,6	0	0	0	0	0	0	0	0	0	0	0	0
MMP1365	50S ribosomal protein L30e,	0	0	0	0	0	0	0	0	7,43E-06	0	0	3,68E-06
MMP1366	Probable transcription termination protein NusA,	820688	5,33E-05	3,26E-05	6,19E-05	5,76E-05	9,04E-05	5,53E-05	4,18E-05	0,000185	6,25E-05	6,15E-05	0,000157
MMP1367	30S ribosomal protein S12,	0	0	2,22E-06	0	3,31E-06	0	2,95E-06	2,87E-06	7,2E-06	3,65E-06	3,04E-06	4,51E-06
MMP1368	30S ribosomal protein S7,	0	0	0	0	0	0	0	0	0	0	0	0
MMP1369	Elongation factor 2,	0,697982	2,19E-06	0,000004	4,19E-06	2,83E-06	5,03E-06	5,25E-06	3,55E-06	2,68E-05	4,6E-06	2,62E-06	1,65E-05
MMP1370	Elongation factor 1-alpha,	0,565293	3,78E-06	1,89E-06	1,72E-06	2,3E-06	1,99E-06	1,81E-06	9,14E-07	6,52E-06	1,97E-06	9,19E-07	0
MMP1371	30S ribosomal protein S10,	0	0	0	0	0	0	0	0	0	0	0	0
MMP1372	Phosphoglucomutase/phosphomannomutase,5,4,2,8	0,061205	6,02E-06	0	0	0	5,35E-06	0	0	6,68E-06	0	0	0
MMP1373	5-formaminoimidazole-4-carboxamide-1-(beta)-D-ribofuranosyl 5'-monophosphate synthetase,6,3,4,23	187647	6,05E-06	5,8E-06	1,06E-05	1,61E-05	1,03E-05	6,23E-06	1,25E-05	2,55E-05	3,95E-06	0	5,02E-06
MMP1375	SAM (And some other nucleotide) binding motif,2,1,1,77	0	0	0	0	2,47E-06	0	0	0	0	0	0	0
MMP1377	Uncharacterized protein,	395636	4,47E-05	2,01E-05	0,000107	0,000107	4,95E-05	5,62E-05	0,000107	8,58E-05	4,54E-05	4,9E-05	2,11E-05
MMP1379	Putative thymidylate synthase,2,1,1,-	0,13807	1,28E-05	0	2,87E-05	2,27E-05	8,32E-06	1,04E-05	2,46E-05	2,16E-05	1,29E-05	1,42E-05	0
MMP1381	Beta-lactamase-like:ATP/GTP-binding site motif A (P-loop),	0	2,82E-06	0	4,81E-06	5,66E-06	0	0	3,03E-06	3,21E-06	0	0	0
MMP1382	Coenzyme F420-reducing hydrogenase subunit alpha,1,12,98,1	112678	1,34E-05	6,83E-06	1,78E-05	1,9E-05	9,78E-06	1,76E-05	8,44E-06	2,4E-05	1,19E-05	8,91E-06	8,87E-06
MMP1384	Coenzyme F420-reducing hydrogenase subunit gamma,1,12,98,1	330276	1,29E-05	9,99E-06	7,04E-05	4,06E-05	4,43E-06	1,49E-05	4,28E-05	3,86E-05	1,58E-05	4,33E-05	1,96E-05
MMP1385	Coenzyme F420-reducing hydrogenase subunit beta,1,12,98,1	135624	9,52E-06	4,01E-06	3,01E-05	1,57E-05	1,29E-05	6,44E-06	9,42E-06	5,47E-05	1,43E-05	1,8E-05	3,68E-05
MMP1386	Uncharacterized protein,	0	0	0	0	0	0	0	0	0	0	0	0
MMP1388	Thioredoxin,	161157	4,31E-06	5,93E-06	2,02E-05	1,9E-05	9,85E-06	7,91E-06	1,06E-05	4,52E-05	1,01E-05	8,91E-06	2,19E-05
MMP1390	Conserved hypothetical archaeal protein,	0	0	0	0	0	0	0	0	0	0	0	0
MMP1391	Aspartate-semialdehyde dehydrogenase,1,2,1,11	0,116939	1,21E-06	9,91E-07	4,18E-06	2,82E-06	0	1,31E-06	0	9,39E-06	1,77E-06	0	1,3E-06
MMP1392	tRNA-splicing ligase RtcB,6,5,1,-	256977	2,84E-05	2,11E-05	5,03E-05	4,31E-05	1,99E-05	2,99E-05	1,72E-05	5,14E-05	2,71E-05	2,08E-05	2,91E-05
MMP1394	3-dehydroquinate dehydratase,4,2,1,10	0,878577	0	7,06E-06	1,72E-05	6,04E-06	4,61E-06	5,38E-06	0	5,62E-06	6,7E-06	5,54E-06	9,17E-06
MMP1395	Helix-hairpin-helix motif:DEAD/DEAH box helicase:Helicase, C-terminal:Helix-hairpin-helix DNA-binding, class 1:ERCC4 domain,2,7,7,-	0	0	0	0	0	0	0	0	0	0	0	0
MMP1396	Aminotransferase,2,6,1,-	109922	1,85E-05	7,07E-06	1,65E-05	1,23E-05	9,43E-06	0	0	2,67E-05	3,95E-06	3,47E-06	5,27E-05
MMP1397	Chromosome partition protein Smc,	645137	0,00007	5,34E-05	9,89E-05	5,98E-05	5,69E-05	4,09E-05	2,81E-05	0,000126	9,13E-05	5,17E-05	0,000323
MMP1398	Uncharacterized metallohydrolase,3,-,-,-	0,439343	6,35E-06	5,29E-06	0	0	0	0	0	3,44E-06	0	0	5,77E-06
MMP1400	Uncharacterized protein,	0,283712	3,48E-06	2,51E-05	3,37E-06	7,23E-06	2,37E-06	2,84E-06	2,76E-06	5,88E-06	0	2,91E-06	1,93E-05
MMP1401	Elongation factor 1-beta,	874606	6,87E-05	3,92E-05	5,05E-05	7,31E-05	3,52E-05	2,64E-05	6,79E-05	7,37E-05	5,16E-05	4,69E-05	8,1E-05
MMP1403	50S ribosomal protein L22,	844111	6,32E-05	3,91E-05	6,88E-05	7,53E-05	3,66E-05	2,69E-05	6,04E-05	3,82E-05	0,00004	5,08E-05	4,41E-05
MMP1404	30S ribosomal protein S3,	809771	5,28E-05	7,36E-05	9,21E-05	8,07E-05	4,15E-05	4,53E-05	7,94E-05	4,81E-05	7,46E-05	7,28E-05	3,52E-05
MMP1405	50S ribosomal protein L29,	0,83243	5,39E-05	6,59E-05	9,4E-05	9,53E-05	3,52E-05	4,38E-05	8,55E-05	4,34E-05	7,83E-05	6,83E-05	3,53E-05
MMP1406	Protein translation factor SUI1 homolog,	222603	5,49E-06	1,23E-05	6,7E-06	9,69E-06	4,22E-06	3,05E-06	9,01E-06	3,03E-06	5,89E-06	6,05E-06	3,01E-06
MMP1408	30S ribosomal protein S17,	858404	4,69E-05	6,35E-05	8,24E-05	7,77E-05	2,88E-05	3,59E-05	8,01E-05	3,37E-05	5,93E-05	5,96E-05	2,69E-05
MMP1409	50S ribosomal protein L14,	5,15E-05	2,99E-05	2,02E-05	4,45E-05	4,85E-05	1,44E-05	1,92E-05	4,34E-05	3,28E-05	4,21E-05	4,69E-05	2,34E-05
MMP1410	50S ribosomal protein L24,	473146	1,32E-05	3,28E-05	4,2E-05	5,11E-05	9,25E-06	2,13E-05	4,64E-05	1,78E-05	3,5E-05	3,6E-05	1,52E-05
MMP1411	30S ribosomal protein S4e,	0	0	0	0	0	0	0	2,77E-06	0	0	0	0
MMP1412	50S ribosomal protein L5,	0	0	4,16E-06	0	2,99E-06	0	4,24E-06	2,69E-06	0	3,79E-06	5,68E-06	0
MMP1414	30S ribosomal protein S8,	0	0	0	0	0	0	0	0	0	0	0	0
MMP1415	50S ribosomal protein L6,	0,217095	9,96E-07	2,04E-06	5,34E-06	4,47E-06	0	1,17E-06	3,72E-06	2,84E-06	1,72E-05	1,29E-05	3,41E-06
MMP1416	50S ribosomal protein L32e,	0,791413	2,76E-06	0	0	3,11E-06	0	0	0	0	0	0	2,97E-06
MMP1417	50S ribosomal protein L19e,	0,139707	0	0	1,66E-06	1,57E-06	1,16E-06	2,86E-06	0	0	0	0	0
MMP1418	50S ribosomal protein L18,	0,038732	3,65E-06	0	8,03E-06	4,57E-06	3,42E-06	4,26E-06	4,15E-06	8,88E-06	1,11E-05	1,32E-05	5,81E-06
MMP1419	30S ribosomal protein S5,	0	0	0	0	0	0	0	0	0	0	0	0
MMP1420	50S ribosomal protein L30,	0	0	0	0	0	0	0	0	0	0	0	0
MMP1421	50S ribosomal protein L15,	0	0	0	0	0	0	0	0	0	0	0	0
MMP1422	Protein translocase subunit SecY,	0,809031	2,57E-05	0	0	0	0	0	9,28E-06	0	0	0	0
MMP1424	Oligosaccharyl transferase, STT3 subunit,2,-,-,-	0	0	0	0	0	0	0	0	0	0	0	0
MMP1425	tRNA (cytidine(56)-2'-O)-methyltransferase,2,1,1,206	0,364919	1,56E-05	0	5,7E-06	9,9E-06	2,82E-06	0	3,7E-06	4,67E-06	0	0	0
MMP1426	Probable dCTP deaminase,3,5,4,13	0	0	0	0	0	0	0	0	0	0	0	0
MMP1427	UPF0210 protein,	0	0	0	0	0	0	0	0	0	0	0	0
MMP1428	Uncharacterized protein,	0	0	0	0	0	0	0	0	0	0	0	0
MMP1429	Transcription factor TFIIS:DNA-directed RNA polymerase, M/15 kDa subunit,2,7,7,6	0,519429	1,03E-05	8,25E-06	2,06E-05	2,18E-05	7,46E-06	1,12E-05	5,62E-06	4,51E-06	8,13E-06	3,91E-06	7,78E-06
MMP1431	2-phosphoglycerate kinase,2,7,2,-	0,672575	0,00002	7,39E-06	2,34E-05	2,93E-05	1,59E-05	9,16E-06	7,78E-06	5,23E-06	4,64E-06	3,2E-06	6,37E-06
MMP1432	Adenylosuccinate synthetase,6,3,4,4	0	0	2,75E-06	4,56E-06	3,83E-06	2,91E-06	0	0	0	0	0	0
MMP1433	50S ribosomal protein L11,	0	0	0	0	0	0	0	4,08E-06	0	0	0	3,81E-06
MMP1434	Transcription elongation factor Spt5,	0	2,24E-06	1,32E-06	5,28E-06	3,05E-06	2,11E-06	1,71E-06	2,66E-06	0	2,09E-06	1,73E-06	1,72E-06
MMP1435	Protein translocase subunit SecE,	0,541398	1,1E-05	1,89E-06	1,5E-05	1,34E-05	5,21E-06	5,82E-06	2,26E-06	3,53E-06	3,01E-06	3,55E-06	3,53E-06
MMP1436	Cell division protein FtsZ,	0,748781	8,84E-06	2,53E-06	1,55E-05	1,41E-05	6,33E-06	0	3,33E-06	3,35E-06	8,84E-06	6,64E-06	5,49E-06
MMP1437	Type 2 DNA topoisomerase 6 subunit A,5,99,1,3	0	0	0	0	0	0	0	0	1,79E-06	0	0	0
MMP1439	2,3-bisphosphoglycerate-independent phosphoglycerate mutase,5,4,2,12	0	0	0	0	0	0	0	0	0	0	0	0
MMP1440	S-adenosyl-L-methionine-dependent tRNA 4-demethylwyosine synthase,4,1,3,44	0,823192	8,02E-06	5,55E-06	1,28E-05	1,31E-05	5,26E-06	7,36E-06	6,33E-06	0,000006	1,2E-05	8,2E-06	7,24E-06
MMP1441	ATP/GTP-binding site motif A (P-loop):Molybdopterin-guanine dinucleotide biosynthesis protein,	0	0	0	0	0	0	0	0	0	0	0	0
MMP1442	ArsR family transcriptional regulator,	0,618416	3,97E-06	4,28E-06	6,73E-06	7,96E-06	1,94E-06	2,6E-06	6,73E-06	2,13E-06	5,88E-06	6,3E-06	4,64E-06
MMP1443	GTP1/OBG family:ATP/GTP-binding site motif A (P-loop):TGS domain:Small GTP-binding protein domain,	0,269793	3,74E-06	2,42E-06	8,07E-06	8,34E-06	2,97E-06	3,66E-06	2,88E-06	0	2,85E-06	2,84E-06	0
MMP1444	Methionine aminopeptidase,3,4,11,18	834223	6,03E-05	6,73E-05	4,46E-05	3,14E-05	6,94E-05	4,65E-05	3,11E-05	5,96E-05	5,65E-05	3,83E-05	5,6E-05
MMP1445	GMP synthase [glutamine-hydrolyzing] subunit A,6,3,5,2	589189	6,2E-05	4,13E-05	7,98E-05	0,00009	4,76E-05	5,17E-05	9,4E-05	4,41E-05	5,49E-05	4,94E-05	2,13E-05
MMP1446	Zn-finger, ZPR1 type:Zn-finger, ZPR1-related type,	112833	9,04E-06	5,77E-06	1,26E-05	1,44E-05	5,77E-06	5,44E-06	7,92E-06	1,04E-05	1,75E-05	1,08E-05	1,07E-05
MMP1447	Cro repressor family Helix-turn-helix motif containing protein,	209437	6,39E-06	3,92E-06	1,46E-05	1,58E-05	4,67E-06	6,14E-06	1,15E-05	5,76E-06	1,12E-05	1,03E-05	5,09E-06
MMP1451	Uncharacterized protein,	0	2,58E-06	0	0	0	2,51E-06	0	0	0	0	0	0
MMP1453	Uncharacterized protein,	0	0	0	0	0	0	0	0	0	0	0	0
MMP1454	Uncharacterized protein,	0,140423	1,69E-06	1,09E-06	1,62E-06	1,51E-06	2,84E-06	1,43E-06	0	5,82E-06	2,39E-06	2,18E-06	1,15E-05
MMP1455	Putative transmembrane subunit of a hydrogenase,	0	0	0	0	0	1,52E-06	0	0	3,95E-06	0	0	5,18E-06
MMP1456	Uncharacterized protein,	0	0	0	0	0	0	0	0	0	0	0	0
MMP1460	Uncharacterized protein,	0	0	1,64E-06	0	0	0	1,09E-06	0	0	0	1,07E-06	0
MMP1461	Energy conserving hydrogenase A small subunit,1,6,5,3	0	3,78E-06	0	0	0	0	0	0	0	0	0	0
MMP1462	Energy conserving hydrogenase A large subunit,1,6,5,3	0,878157	8,31E-06	1,17E-05	2,15E-05	2,42E-05	7,3E-06	1,64E-05	1,49E-05	1,82E-05	1,76E-05	1,51E-05	9,32E-06
MMP1463	Polyferredoxin,	0,403088	3,45E-06	0	0	0	0	0	0	0	0	0	4,15E-06
MMP1464	Uncharacterized protein,	0,146998	9,73E-07	0	1,16E-06	1,18E-06	9,29E-07	0	1,06E-06	0	1,35E-06	0	2,22E-06
MMP1465	Uncharacterized protein,	119916	5,67E-06	4,88E-06	6,63E-06	6,95E-06	8,64E-06	6,99E-06	6,15E-06	1,5E-05	7,26E-06	0	1,9E-05
MMP1466	Uncharacterized protein,	245274	2,48E-05	6,75E-06	1,92E-05	2,04E-05	1,68E-05	1,42E-05	6,24E-06	2,7E-05	1,35E-05	1,27E-05	3,05E-05
MMP1468	L-cysteine desulfidase,4,4,1,28	494743	6,35E-05	4,04E-05	6,89E-05	6,44E-05	6,1E-05	5,92E-05	6,45E-05	6,4E-05	9,25E-05	6,96E-05	8,37E-05
MMP1469	Uncharacterized protein,	0,928184	7,09E-06	6,58E-06	1,13E-05	1,05E-05	6,73E-06	9,94E-06	9,45E-06	7,52E-06	1,5E-05	1,49E-05	1,06E-05
MMP1470	Prefoldin subunit alpha,	0,612008	2,1E-06	2,57E-06	9,31E-06	7,18E-06	1,92E-06	7,02E-06	3,01E-06	7,87E-07	4,09E-06	5,43E-06	7,72E-07
MMP1471	UPF0348 protein,	0	0	2,92E-06	0	0	0	3,91E-06	4,06E-06	0	0	3,77E-06	3,79E-06
MMP1473	Uncharacterized protein,	0	0	0	0	0	0	0	0	0	0	0	0
MMP1474	Isoleucine--tRNA ligase,6,1,1,5	974591	8,87E-05	2,02E-05	6,6E-05	6,83E-05	7,75E-05	4,16E-05	4,87E-05	8,02E-05	3,54E-05	4,71E-05	6,75E-05
MMP1475	Uncharacterized protein,	0	0	0	0	0	0	0	0	0	0	0	0
MMP1478	Cobyrinic acid a,c-diamide synthase:Cobyrinic acid a,c-diamide synthase CbiA,	551903	4,84E-05	2,91E-05	4,62E-05	0,00005	4,92E-05	5,28E-05	4,4E-05	0,000105	6,3E-05	5,94E-05	0,000108
MMP1479	Diadenylate cyclase,2,7,7,85	232083	2,08E-05	1,22E-05	2,91E-05	2,43E-05	2,18E-05	2,36E-05	2,03E-05	6,53E-05	3,92E-05	3,57E-05	7,18E-05
MMP1480	3-isopropylmalate dehydratase large subunit,4,2,1,33	0	0	0	0	0	0	0	0	0	0	0	0
MMP1481	Putative cobalt transport protein CbiM,	0,22807	2,12E-05	1,25E-05	2,62E-05	3,18E-05	2,55E-05	2,82E-05	2,33E-05	3,55E-05	5,6E-05	4,1E-05	3,47E-05
MMP1484	Energy-coupling factor transporter ATP-binding protein EcfA,3,6,3,-	657075	7,12E-05	3,52E-05	5,72E-05	4,96E-05	6,08E-05	4,69E-05	3,79E-05	0,00013	7,51E-05	6,19E-05	0,000152
MMP1485	Molybdenum cofactor biosynthesis protein,	467659	3,38E-05	2,16E-05	2,42E-05	2,73E-05	4,46E-05	3,14E-05	2,31E-05	7,24E-05	6,09E-05	3,82E-05	8,62E-05
MMP1486	Putative mechanosensitive ion channel,	941947	7,69E-05	5,32E-05	0,000102	8,09E-05	8,69E-05	0,000103	8,03E-05	0,000137	0,000157	0,000114	0,000165
MMP1487	Lactaldehyde dehydrogenase,1,2,1,22	662216	5,59E-05	7,04E-05	9,39E-05	8,1E-05	8,49E-05	9,57E-05	8,59E-05	0,000151	0,000156	0,000108	0,000162
MMP1488	Modulator of DNA gyrase,	262155	2,09E-05	4,07E-05	3,66E-05	3,91E-05	4,17E-05	4,38E-05	2,9E-05	7,66E-05	8,08E-05	6,13E-05	8,57E-05
MMP1489	Bifunctional NADP phosphatase/NAD kinase,2,7,1,23;3,1,3,-	694613	4,29E-05	4,01E-05	6,59E-05	7,34E-05	5,85E-05	7,53E-05	6,82E-05	0,000106	9,68E-05	7,5E-05	8,52E-05
MMP1490	L-seryl-tRNA(Sec) kinase,2,7,1,164	0	0	0	0	0	0	6,45E-06	0	0	0	0	0
MMP1491	5'-deoxyadenosine deaminase,3,5,4,41	0	0	0	0	0	0	0	0	0	0	0	0
MMP1492	Orotate phosphoribosyltransferase,2,4,2,10	266771	1,86E-05	3,06E-05	3,29E-05	3,51E-05	3,48E-05	2,65E-05	2,21E-05	2,25E-05	2,8E-05	0,00002	3,16E-05
MMP1493	Uncharacterized protein,	0	2,68E-06	2,21E-06	0	3,08E-06	2,57E-06	0	2,74E-06	0	0	0	0
MMP1495	Uncharacterized protein,	130025	0	5,16E-06	6,31E-06	4,1E-06	3,6E-06	2,94E-06	7,36E-06	4,44E-06	6,14E-06	4,77E-06	5,72E-06
MMP1496	Phenylalanine--tRNA ligase alpha subunit,6,1,1,20	360075	3,8E-05	8,31E-05	9,01E-05	5,32E-05	7,92E-05	0,000118	2,47E-05	8,14E-05	0,000121	7,4E-05	0,000104
MMP1498	Uncharacterized protein,	371538	5,6E-05	4,3E-05	6,84E-05	3,95E-05	7,59E-05	8,35E-05	2,18E-05	5,71E-05	9,33E-05	6,3E-05	9,01E-05
MMP1499	Conserved hypothetical archaeal protein,	0	0	0	0	0	0	0	0	0	0	0	0
MMP1500	Cell division protein FtsZ,	0,417412	2,26E-06	2,4E-06	1,97E-06	1,99E-06	2,64E-06	1,91E-06	0	2,55E-06	2,03E-06	0	2,81E-06
MMP1502	Conserved archaeal protein, pyruvate oxidoreductase-associated,	0,208966	0	0	0	0	0	0	0	0	0	0	0
MMP1503	Conserved archaeal protein, pyruvate oxidoreductase-associated,	0,208094	0	0	2,82E-06	0	0	0	0	0	0	0	0
MMP1504	Pyruvate oxidoreductase (Synthase) subunit beta,1,2,7,1	0	0	1,15E-06	1,99E-06	0	0	1,53E-06	1,67E-06	0	0	1,57E-06	1,56E-06
MMP1505	Pyruvate oxidoreductase (Synthase) subunit alpha,1,2,7,1	0,154969	1,47E-06	1,27E-06	3,05E-06	1,7E-06	1,29E-06	0	1,7E-06	1,58E-06	0	1,58E-06	0
MMP1506	Pyruvate oxidoreductase (Synthase) subunit delta,1,2,7,1	0	0	0	0	0	0	0	0	0	0	0	0
MMP1507	Pyruvate oxidoreductase (Synthase) subunit gamma,1,2,7,1	0,159918	2,2E-06	0	1,43E-06	1,35E-06	1,72E-06	1,3E-06	1,19E-06	2,1E-06	0	0	3,69E-06
MMP1508	Uncharacterized protein,	152011	6,61E-06	1,12E-05	9,61E-06	1,05E-05	1,33E-05	1,15E-05	7,74E-06	3,95E-06	1,34E-05	1,13E-05	7,32E-06
MMP1509	UPF0212 protein,	101403	1,08E-05	9,31E-06	6,45E-06	8,65E-06	1,46E-05	6,83E-06	0,000006	1,24E-05	4,87E-06	5,4E-06	1,61E-05
MMP1510	Glutamyl-tRNA(Gln) amidotransferase subunit A,6,3,5,7	0	0	4,12E-06	0	0	0	0	0	0	0	0	5,24E-06
MMP1512	Alanine racemase,5,1,1,1	0,322146	3,2E-06	2,79E-06	8,52E-06	3,89E-06	3,01E-06	0,000008	5,24E-06	4,9E-06	8,61E-06	1,1E-05	4,82E-06
MMP1513	Alanine dehydrogenase,1,4,1,1	0,148666	1,99E-06	1,18E-06	1,6E-06	2,41E-06	0	1,49E-06	2,36E-06	0	0	0	0
MMP1514	Prephenate dehydrogenase,1,3,1,12	0	0	0	0	0	0	0	0	0	0	0	0
MMP1515	Chaperonin GroEL,	0,390796	2,25E-06	0	4,04E-06	0	2,18E-06	2,52E-06	2,35E-06	4,18E-06	3,29E-06	4,87E-06	5,71E-06
MMP1518	Sulfate/molybdate ABC-transporter homolog, ATPase subunit,	116471	5,31E-06	1,39E-05	2,42E-05	2,56E-05	1,7E-05	2,09E-05	3,32E-05	3,51E-05	3,04E-05	3,24E-05	3,35E-05
MMP1520	ATP/GTP-binding site motif A (P-loop):HypB/UreG, nucleotide-binding:Hydrogenase accessory protein HypB,	0,527189	4,98E-06	1,26E-05	1,49E-05	1,35E-05	0	9,13E-06	1,08E-05	7,33E-06	1,29E-05	1,09E-05	5,37E-06
MMP1521	Conserved hypothetical archaeal protein,	0,385679	0	3,61E-06	0	4,25E-06	1,61E-06	0,000002	4,6E-06	0,000004	3,25E-06	2,69E-06	0,000002
MMP1523	Protein-export membrane protein SecD,	0	0	0	0	0	0	0	0	0	0	0	0
MMP1524	Protein-export membrane protein SecF,	0	0	0	0	0	0	0	0	0	0	0	0
MMP1525	Modulator of DNA gyrase,	0,509951	0	5,01E-06	5,99E-06	5,16E-06	8,62E-06	5,34E-06	4,89E-06	9,8E-06	5,84E-06	4,85E-06	1,61E-05
MMP1527	LL-diaminopimelate aminotransferase,2,6,1,83	0	0	0	0	1,96E-06	0	0	1,78E-06	1,82E-06	0	3,65E-06	0
MMP1528	Prephenate dehydratase,4,2,1,51	0,164298	0	0	2,15E-06	0	0	0	0	0	0	1,7E-06	0
MMP1530	Uncharacterized protein,	0	0	0	0	0	0	0	0	0	0	0	0
MMP1531	Uncharacterized protein,	0	2,35E-06	0	0	0	3,34E-06	0	0	0	0	0	2,79E-06
MMP1532	Phosphoglycerate kinase,2,7,2,3	0	1,9E-06	0	0	0	0	0	0	2,1E-06	0	0	2,77E-06
MMP1533	Conserved hypothetical Archael protein,	0	0	0	0	0	0	0	0	2,05E-06	2,34E-06	2,05E-06	5,1E-06
MMP1537	Cytochrome c heme-binding site,	0	0	2,88E-06	0	0	0	0	0	0	0	0	5,58E-06
MMP1538	Predicted transporter component,	0	0	0	0	0	0	0	3,31E-06	3,07E-06	0	0	5,14E-06
MMP1539	Uncharacterized protein,	0	0	0	0	0	0	0	0	0	0	0	0
MMP1540	Conserved hypothetical Archael protein,	0,342226	4,36E-06	0	0	0	0,000003	0	0	5,06E-06	3,62E-06	0	7,86E-06
MMP1542	Translin related protein,	0	0	0	0	0	0	0	0	0	0	2,37E-06	4,72E-06
MMP1543	50S ribosomal protein L3,	0	0	0	0	0	0	0	0	0	0	0	0
MMP1544	50S ribosomal protein L4,	0	0	0	0	0	0	0	0	0	0	0	0
MMP1545	50S ribosomal protein L23,	0	0	0	0	0	0	0	0	0	0	0	0
MMP1546	50S ribosomal protein L2,	0,259975	2,18E-06	3,88E-06	5,55E-06	2,58E-06	3,42E-06	1,43E-05	2,37E-06	2,51E-06	1,18E-05	1,07E-05	4,11E-06
MMP1547	30S ribosomal protein S19,	102574	5,53E-06	4,09E-06	1,14E-05	1,15E-05	8,18E-06	9,17E-06	9,84E-06	8,13E-06	1,76E-05	9,81E-06	8,92E-06
MMP1548	Fe-S type hydro-lyases tartrate/fumarate beta region,4,2,1,2	0	0	0	0	0	0	0	0	0	0	0	0
MMP1549	AP endonuclease, family 2,	0	0	0	0	0	0	0	0	0	0	0	0
MMP1550	NADP oxidoreductase, coenzyme F420-dependent,1,-,-,-	0,32751	1,92E-05	1,96E-05	4,63E-05	4,12E-05	2,39E-05	3,81E-05	4,29E-05	2,6E-05	4,51E-05	4,32E-05	2,85E-05
MMP1551	Signal recognition particle 54 kDa protein,	0,11992	0	0	0	0	0	0	0	0	0	0	0
MMP1552	Flavin prenyltransferase UbiX,2,5,1,129	0	0	0	0	0	0	0	0	0	0	0	0
MMP1553	Nitroreductase family,	0	0	0	0	0	0	0	0	0	0	0	0
MMP1554	Conserved hypothetical archaeal protein,	0,559552	0	0	0	0	0	0	0	0	0	0	0
MMP1555	Methyl-coenzyme M reductase subunit beta,2,8,4,1	0,726257	0	3,79E-06	0	0	0	3,37E-06	0	0	0	0	0
MMP1556	Methyl-coenzyme M reductase I, protein D,	591975	8,98E-05	1,15E-05	7,96E-05	9,74E-05	4,94E-05	5,37E-05	9,84E-05	4,33E-05	0	2,24E-05	5,53E-06
MMP1557	Methyl-coenzyme M reductase operon protein C,	0,919049	2,49E-06	4,92E-06	5,97E-06	2,02E-06	2,62E-06	3,88E-06	5,78E-06	0,000002	7,62E-06	5,74E-06	3,79E-06
MMP1558	Methyl-coenzyme M reductase subunit gamma,2,8,4,1	0	4,23E-06	0	0	0	0	0	0	3,5E-06	0	0	3,53E-06
MMP1559	Methyl-coenzyme M reductase subunit alpha,2,8,4,1	0	0	0	0	0	3,14E-06	3,45E-06	0	0	0	0	0
MMP1560	Tetrahydromethanopterin S-methyltransferase subunit E,2,1,1,86	0,452745	0	0	0	0	0	0	0	0	0	0	5,13E-06
MMP1562	Tetrahydromethanopterin S-methyltransferase subunit C,2,1,1,86	0,202876	0	5,27E-06	5,02E-06	2,22E-06	3,41E-06	6,33E-06	4,09E-06	6,33E-06	1,02E-05	8,37E-06	7,64E-06
MMP1563	Tetrahydromethanopterin S-methyltransferase subunit B,2,1,1,86	0	0	0	0	0	0	0	0	0	0	0	0
MMP1564	Tetrahydromethanopterin S-methyltransferase subunit A,2,1,1,86	0	0	6,38E-06	1,05E-05	1,83E-05	0	1,87E-05	8,06E-06	0	1,82E-05	8,49E-06	0
MMP1565	Tetrahydromethanopterin S-methyltransferase subunit A,2,1,1,86	0	0,000002	0	0	0	0	0	0	0	0	0	2,4E-06
MMP1566	Tetrahydromethanopterin S-methyltransferase subunit G,2,1,1,86	0,741687	2,46E-06	0	0	2,24E-06	2,51E-06	2,07E-06	0	3,47E-06	0	2,05E-06	2,73E-06
MMP1567	Tetrahydromethanopterin S-methyltransferase subunit H,2,1,1,86	0	1,79E-06	0	0	0	0	0	0	0	0	0	0
MMP1568	Conserved hypothetical archaeal protein,	0	0	0	0	0	0	0	0	0	0	0	0
MMP1569	Conserved hypothetical archaeal protein,	0,266957	2,64E-06	0	0	3,15E-06	4,9E-06	0	0	9,06E-06	6,46E-06	0	1,2E-05
MMP1570	TatD-related protein,	102036	7,16E-06	7,39E-06	7,24E-06	1,04E-05	1,4E-05	1,57E-05	9,49E-06	9,85E-06	1,43E-05	1,21E-05	9,67E-06
MMP1577	Histone acetyltransferase,2,3,1,48	0,641313	5,2E-06	0	5,25E-06	7,34E-06	8,58E-06	3,55E-06	7,99E-06	1,28E-05	4,17E-06	3,45E-06	8,04E-06
MMP1578	Nicotinamide-nucleotide adenylyltransferase,2,7,7,1	0,062353	4,91E-06	3,55E-06	1,46E-05	7,83E-06	4,55E-06	1,03E-05	1,17E-05	4,66E-06	1,16E-05	8,23E-06	5,48E-06
MMP1579	30S ribosomal protein S15,	0,18118	1,11E-05	1,82E-05	4,03E-05	0,00004	2,62E-05	3,99E-05	4,08E-05	1,98E-05	4,71E-05	4,18E-05	3,23E-05
MMP1582	Pyruvoyl-dependent arginine decarboxylase,4,1,1,19	0,453341	4,27E-06	5,22E-06	0	5,11E-06	3,72E-06	4,7E-06	0	0	0	0	4,69E-06
MMP1583	S-adenosylmethionine decarboxylase proenzyme,4,1,1,50	309014	2,13E-05	9,13E-06	7,52E-06	0	1,95E-05	0	6,97E-06	1,09E-05	0	0	1,44E-05
MMP1584	Polyamine aminopropyltransferase,2,5,1,16	0	0	0	0	0	0	0	0	0	0	0	0
MMP1585	Arginase,3,5,3,11	0,445737	2,15E-06	1,89E-06	1,94E-06	1,95E-06	0,000004	2,44E-06	1,17E-06	1,15E-05	2,16E-06	3,7E-06	1,64E-05
MMP1586	Conserved hypothetical archaeal protein,	0	3,54E-06	0	0	4,3E-06	0	3,94E-06	0	0	0	0	0
MMP1588	D-3-phosphoglycerate dehydrogenase,1,1,1,95	0,244328	1,72E-06	1,51E-06	4,33E-06	2,03E-06	1,6E-06	3,32E-06	2,54E-06	1,96E-06	3,88E-06	3,86E-06	3,85E-06
MMP1589	Carbamoyl-phosphate synthase small chain,6,3,5,5	0	0	0	0	0	1,4E-06	0	0	0	0	0	0
MMP1592	Tryptophan--tRNA ligase,6,1,1,2	0	0	0	0	0	0	0	0	0	0	0	0
MMP1593	Uncharacterized protein,	0	0	0	0	0	0	0	0	0	0	0	0
MMP1594	Uncharacterized protein,	0	0	0	3,04E-06	3,67E-06	0	2,61E-06	2,58E-06	0	3,12E-06	2,6E-06	0
MMP1595	ATP/GTP-binding site motif A (P-loop):PUA domain:Queuine/other tRNA-ribosyltransferase:Uncharacterized domain 2,	0	0	8,49E-07	0	1,16E-06	1,17E-06	0	0	1,11E-06	0	0	0
MMP1597	Uncharacterized protein,	0	0	0	0	0	0	0	0	0	0	0	0
MMP1598	Uncharacterized protein,	0,413619	3,9E-06	2,88E-05	5,47E-05	4,32E-05	1,03E-05	5,46E-05	3,67E-05	2,7E-05	7,08E-05	5,75E-05	1,86E-05
MMP1599	Trk system potassium uptake protein A,	159967	1,5E-05	1,17E-05	1,11E-05	1,02E-05	2,05E-05	5,59E-06	5,49E-06	9,75E-06	0	0	5,66E-06
MMP1601	Putative RNA methylase,	0,11529	5,88E-06	3,23E-06	4,86E-06	2,85E-06	3,95E-06	4,94E-06	1,82E-06	5,5E-06	7,75E-06	3,61E-06	1,08E-05
MMP1602	Uncharacterized protein,	0	5,52E-06	3,42E-06	5,28E-06	4,56E-06	0	4,39E-06	0	0	5,15E-06	0	0
MMP1603	Ferredoxin,	0,751621	4,5E-06	1,06E-05	1,35E-05	1,39E-05	1,22E-05	7,54E-06	5,1E-06	7,33E-06	8,58E-06	6,54E-06	1,3E-05
MMP1604	Uncharacterized protein,	101752	7,77E-06	3,82E-06	1,45E-05	1,39E-05	6,2E-06	8,24E-06	1,66E-05	6,3E-06	1,18E-05	9,91E-06	5,56E-06
MMP1605	Pyruvate kinase,2,7,1,40	0,965011	5,5E-06	6,65E-06	1,88E-05	1,53E-05	9,21E-06	1,98E-05	3,71E-06	5,68E-06	1,78E-05	4,96E-06	4,95E-06
MMP1606	Coenzyme A biosynthesis bifunctional protein CoaBC,4,1,1,36;6,3,2,5	0,93659	6,65E-05	3,61E-05	7,85E-05	9,09E-05	4,93E-05	7,81E-05	5,37E-05	9,56E-05	0,000117	6,71E-05	0,000107
MMP1608	Uncharacterized protein,	928291	5,46E-05	3,45E-05	2,28E-05	3,07E-05	5,93E-05	2,79E-05	1,44E-05	0,00004	2,76E-05	1,26E-05	3,23E-05
MMP1609	Formylmethanofuran--tetrahydromethanopterin formyltransferase,2,3,1,101	0,360063	3,4E-06	0,000008	3,33E-06	4,04E-06	3,2E-06	2,92E-06	2,83E-06	2,89E-06	3,05E-06	2,84E-06	0
MMP1610	Uncharacterized protein,	0	0	0	0	0	0	0	0	0	0	0	0
MMP1611	Uncharacterized protein,	183718	1,41E-05	2,15E-05	1,49E-05	1,68E-05	1,83E-05	2,19E-05	9,97E-06	9,46E-06	1,19E-05	0	9,38E-06
MMP1613	DNA/RNA-binding protein Alba,	0	0	0	0	0	0	8,72E-07	0	0	0	0	0
MMP1614	Histidine--tRNA ligase,6,1,1,21	0	0	0	0	0	0	0	0	0	0	0	0
MMP1615	Uncharacterized protein,	0	0	0	0	0	0	0	0	0	0	0	8,95E-06
MMP1616	Aspartate--tRNA(Asp/Asn) ligase,6,1,1,23	0	0	0	0	0	0	0	0	0	0	0	0
MMP1619	Molybdenum cofactor biosynthesis protein:MoeA N-terminal region, domain I and II:MoeA C-terminal, domain IV,	0,834803	2,58E-06	5,44E-06	7,14E-06	4,55E-06	5,56E-06	2,86E-06	2,91E-06	4,86E-06	5,55E-06	4,34E-06	6,73E-06
MMP1621	Energy conserving hydrogenase B integral membrane subunit,1,6,5,3	0,369372	2,43E-06	3,76E-06	2,84E-06	2,34E-06	3,65E-06	2,57E-06	1,66E-06	3,36E-06	4,64E-06	3,3E-06	4,93E-06
MMP1622	Energy conserving hydrogenase B small subunit,1,6,5,3	228998	2,08E-05	1,32E-05	1,23E-05	1,24E-05	1,64E-05	0	2,24E-05	1,59E-05	1,43E-05	0	2,36E-05
MMP1623	Ferredoxin,	0,00015606	4,99E-05	7,89E-06	4,61E-05	5,61E-05	7,29E-05	2,16E-05	5,01E-05	0,00012	4,79E-05	2,81E-05	0,000154
MMP1624	Polyferredoxin,	276605	0,000008	1,68E-05	2,06E-05	1,46E-05	1,77E-05	1,89E-05	1,99E-05	1,74E-05	3,06E-05	2,62E-05	3,08E-05
MMP1626	Uncharacterized protein,	0,752826	0	3,85E-06	2,03E-05	1,45E-05	7,09E-06	1,98E-05	2,27E-05	1,24E-05	4,13E-05	4,8E-05	2,64E-05
MMP1629	Uncharacterized protein,	171691	4,21E-06	1,71E-05	3,06E-05	2,62E-05	1,06E-05	2,17E-05	3,62E-05	2,62E-05	6,98E-05	5,98E-05	5,61E-05
MMP1630	ATP/GTP-binding site motif A (P-loop):ABC transporter:AAA ATPase,1,8,-,-	0,889854	5,76E-06	7,04E-06	2,52E-05	3,36E-05	5,13E-06	3,13E-05	2,62E-05	1,49E-05	2,14E-05	3,16E-05	6,28E-06
MMP1632	Solute-binding protein/glutamate receptor:Bacterial extracellular solute-binding protein, family 3,	108204	4,04E-06	4,1E-06	1,25E-05	9,33E-06	4,41E-06	5,46E-06	1,15E-05	9,45E-06	1,25E-05	1,28E-05	1,81E-05
MMP1634	Uncharacterized protein,	478754	6,52E-05	3,02E-06	6,2E-05	7,86E-05	5,42E-05	6,78E-05	8,21E-05	3,46E-05	4,25E-05	5,12E-05	1,7E-05
MMP1635	Thioredoxin:Glutaredoxin:Thioredoxins/glutaredoxin,	235073	2,89E-05	8,36E-06	5,98E-05	6,35E-05	2,5E-05	4,79E-05	6,4E-05	2,38E-05	3,68E-05	4,69E-05	1,59E-05
MMP1637	Conserved hypothetical archaeal protein,	0,000131374	0,000158	5,4E-05	0,000163	0,000197	0,000157	0,000166	0,000363	0,00019	0,00013	0,00017	0,000133
MMP1640	S-adenosylmethionine synthase,2,5,1,6	0,622383	5,72E-06	0	1,9E-05	2,51E-05	5,46E-06	1,56E-05	3,63E-05	6,51E-06	2,07E-05	1,49E-05	6,39E-06
MMP1642	ATP/GTP-binding site motif A (P-loop):Small GTP-binding protein domain,	389338	6,42E-05	6,6E-06	0,00003	3,06E-05	5,71E-05	1,77E-05	2,87E-05	8,44E-05	1,81E-05	2,29E-05	8,28E-05
MMP1643	Uncharacterized protein,	359092	4,99E-05	3,47E-06	5,8E-05	8,34E-05	3,4E-05	3,9E-05	7,87E-05	3,44E-05	1,86E-05	2,22E-05	4,39E-06
MMP1644	Conserved hypothetical archaeal protein,	0	0	0	0	0	0	0	0	0	0	0	0
MMP1646	Conserved hypothetical archaeal protein,	165132	1,92E-05	5,11E-06	6,15E-05	6,28E-05	1,23E-05	3,85E-05	5,36E-05	1,33E-05	2,27E-05	3,92E-05	9,77E-06
MMP1647	Proteasome-activating nucleotidase,	0,247485	1,63E-06	2,18E-06	9,31E-06	2,3E-05	1,53E-06	1,2E-05	1,93E-05	0	3,15E-06	7,17E-06	0
MMP1648	Uncharacterized protein,	325419	4,32E-05	0	3,41E-05	4,66E-05	2,64E-05	2,74E-05	5,71E-05	2,94E-05	1,22E-05	2,19E-05	1,44E-05
MMP1651	Periplasmic molybdate-binding protein,	292438	1,49E-05	0	1,04E-05	1,07E-05	1,41E-05	0	9,44E-06	1,69E-05	1,33E-05	0	9,91E-06
MMP1652	Uncharacterized solute-binding protein,	0,302067	3,09E-06	0	1,17E-06	1,12E-06	1,71E-06	1,05E-06	0	3,86E-06	1,12E-06	0	1,57E-06
MMP1653	Uncharacterized protein,	0,372798	3,43E-06	2,95E-06	5,84E-06	5,44E-06	5,46E-06	6,48E-06	1,42E-05	5,17E-06	0	3,83E-06	3,86E-06
MMP1656	Pyridoxal 5'-phosphate synthase subunit PdxT,4,3,3,6;3,5,1,2	168472	1,45E-05	1,06E-05	4,98E-05	5,27E-05	1,56E-05	3,65E-05	6,06E-05	1,82E-05	2,81E-05	3,01E-05	6,84E-06
MMP1657	Uncharacterized protein,	351988	2,82E-05	2,57E-05	3,28E-05	2,28E-05	2,78E-05	3,03E-05	2,51E-05	2,38E-05	3,38E-05	2,84E-05	2,94E-05
MMP1658	30S ribosomal protein S8e,	525628	3,99E-05	2,31E-05	4,45E-05	3,61E-05	4,15E-05	4,34E-05	4,31E-05	3,06E-05	2,81E-05	3,56E-05	3,61E-05
MMP1659	Aspartate carbamoyltransferase,2,1,3,2	0	2,93E-06	0	0	0	0	0	0	0	0	0	0
MMP1660	Conserved hypothetical archeal protein,	0	0	0	0	0	0	0	0	0	0	0	0
MMP1662	Precorrin-4 C11-methyltransferase,2,1,1,133	0	2,1E-05	0	1,29E-05	4,55E-05	0	0	2,71E-05	0	0	0	0
MMP1663	Uncharacterized protein,	0	0	0	0	0	0	0	0	0	0	0	0
MMP1666	Flagellin,	704642	8,24E-05	2,14E-05	0,000109	0,000129	6,73E-05	8,46E-05	0,000174	9,2E-05	6,2E-05	9,29E-05	4,63E-05
MMP1667	Flagellin,	0,558386	0	0	1,1E-05	2,25E-06	0	0	2,66E-05	0	2,81E-06	2,52E-05	2,11E-06
MMP1668	Flagellin,	0,22146	9,49E-06	6,21E-06	2,53E-05	2,01E-05	0	1,08E-05	3,34E-05	8,11E-06	4,34E-06	5,26E-05	2,02E-05
MMP1669	Flagella accessory protein C,	467062	8,78E-06	5,81E-06	4,46E-05	2,77E-05	0	7,35E-06	4,31E-05	5,02E-06	4,73E-06	7,78E-05	2,83E-05
MMP1670	Flagella accessory protein D,	279483	1,33E-05	9,81E-06	2,99E-05	2,16E-05	0	9,02E-06	2,27E-05	6,19E-06	6,52E-06	3,31E-05	2,42E-05
MMP1671	Flagella accessory protein E,	0	0	0	0	0	0	0	0	0	0	0	0
MMP1672	Flagella accessory protein F,	0	0	0	0	0	0	0	0	0	0	0	0
MMP1675	Flagella accessory protein I,	141315	5,24E-06	1,54E-06	1,08E-05	6,45E-06	0	4,07E-06	0,00001	3,07E-06	2,29E-06	1,27E-05	1,06E-05
MMP1676	Flagella accessory protein J,	0	0	0	0	0	0	0	0	0	0	0	0
MMP1678	Endonuclease IV,3,1,21,2	0,661221	0	0	3,35E-06	0	0	2,92E-06	1,46E-05	0	0	1,6E-05	7,94E-06
MMP1679	UPF0179 protein MMP1679,	0	0	0	0	0	0	0	0	0	0	0	0
MMP1680	Glutamine--fructose-6-phosphate aminotransferase [isomerizing],2,6,1,16	0	0	0	0	0	0	4,65E-06	4,09E-06	5,69E-06	4,53E-06	4,23E-06	4,17E-06
MMP1681	Phosphoadenosine phosphosulfate reductase,	208473	2,68E-05	7,83E-06	9,7E-06	1,52E-05	1,35E-05	5,91E-06	7,86E-06	2,54E-05	8,46E-06	6,57E-06	2,94E-05
MMP1682	Single stranded DNA-specific exonuclease,3,1,-,-	0,595935	3,9E-06	0	0	0	0	0	0	0	0	0	4,19E-06
MMP1684	Uncharacterized protein,	0,0001986	8,77E-05	5,78E-05	7,19E-05	8,58E-05	9,67E-05	7,93E-05	6,9E-05	0,00011	8,81E-05	7,76E-05	0,000155
MMP1686	Probable tRNA pseudouridine synthase B,5,4,99,25	0,725523	4,36E-06	2,43E-06	5,32E-06	5,6E-06	4,38E-06	4,68E-06	0	4,28E-06	8,91E-06	4,77E-06	9,47E-06
MMP1687	2-oxoglutarate ferredoxin oxidoreductase, delta,1,2,7,3	164561	2,25E-05	3,08E-05	1,45E-05	1,8E-05	2,65E-05	3,55E-05	1,5E-05	5,78E-05	8,39E-05	4,04E-05	0,000121
MMP1688	Conserved hypothetical Archael protein,	397076	3,05E-05	4,62E-05	8,76E-05	5,75E-05	2,99E-05	5,86E-05	6,62E-05	5,31E-05	0,000102	8,12E-05	7,78E-05
MMP1689	Sulfopyruvate decarboxylase subunit beta,4,1,1,79	0,198828	0	0	0	0	1,59E-06	0	0	0	0	0	0
MMP1690	Similar to phosphoribosylformimino-5-aminoimidazole carboxamide ribotide isomerase,	159564	3,51E-05	5,46E-06	2,12E-05	2,36E-05	1,11E-05	4,65E-06	2,04E-05	8,68E-06	0	1,68E-06	2,17E-06
MMP1691	Tungsten-containing formylmethanofuran dehydrogenase 2 subunit B,1,2,7,12	0,107685	5,94E-06	0	2,46E-06	4,35E-06	2,18E-06	1,76E-06	4,41E-06	1,49E-06	0	0	0
MMP1692	Polyferredoxin, associated with F420-non-reducing hydrogenase,1,12,-,-	0	0	0	0	0	0	0	0	0	0	0	0
MMP1694	F420-non-reducing hydrogenase subunit alpha,1,12,-,-	0,405303	0	0	0	0	0	0	0	0	0	0	0
MMP1695	F420-non-reducing hydrogenase subunit,1,12,-,-	0	0	0	0	0	0	0	0	0	0	0	0
MMP1696	F420-non-reducing hydrogenase vhu iron-sulfur subunit D,1,12,99,-	0,580827	2,74E-06	3,08E-06	0	0	2,47E-06	0	0	7,03E-06	0	0	8,91E-06
MMP1697	CoB--CoM heterodisulfide reductase iron-sulfur subunit A,1,8,98,1	0	0	0	3,39E-06	0	0	0	0	0	0	2,68E-06	0
MMP1700	Na+/solute symporter,	196567	2,27E-05	1,02E-05	2,18E-05	1,85E-05	1,82E-05	1,52E-05	2,28E-05	1,87E-05	2,8E-05	2,08E-05	1,96E-05
MMP1701	Amino acid-binding ACT,	0	0	0	0	0	0	0	0	0	0	0	0
MMP1702	Homoserine dehydrogenase,1,1,1,3	0	0	0	0	0	0	0	0	0	0	0	0
MMP1703	Conserved hypothetical archaeal protein,	0	0	0	0	0	0	0	0	0	0	0	0
MMP1704	Conserved hypothetical archeal protein,	0	0	0	2,68E-06	0	0	2,29E-06	0	0	2,69E-06	2,24E-06	0
MMP1705	2-amino-5-formylamino-6-ribosylaminopyrimidin-4(3H)-one 5'-monophosphate deformylase,3,5,1,102	0,156192	1,61E-06	1,35E-06	1,84E-06	1,84E-06	1,41E-06	1,94E-06	1,69E-06	2,67E-06	2,13E-06	2,35E-06	1,76E-06
MMP1706	Ribosome biogenesis protein Nop10,	389541	2,14E-05	0,00003	8,28E-05	7,9E-05	3,45E-05	7,9E-05	0,000105	2,94E-05	0,000105	9,72E-05	3,27E-05
MMP1707	Translation initiation factor aIF-2, subunit alpha,	495199	4,18E-05	5,95E-05	7,77E-05	6,3E-05	4,04E-05	6,09E-05	5,7E-05	7,67E-05	9,06E-05	5,49E-05	8,5E-05
MMP1708	30S ribosomal protein S27e,	398503	3,47E-05	3,06E-05	3,86E-05	3,48E-05	2,56E-05	2,51E-05	2,99E-05	2,37E-05	3,8E-05	2,89E-05	2,94E-05
MMP1709	50S ribosomal protein L44e,	0	0	0	0	0	0	0	0	0	0	0	0
MMP1710	Conserved hypothetical archeal protein,	457897	2,76E-06	2,53E-06	3,96E-06	0	2,94E-06	0	1,51E-05	0	3,54E-06	1,1E-05	3,26E-06
MMP1711	DNA polymerase sliding clamp,	272272	8,46E-06	2,05E-05	3,38E-05	2,46E-05	1,02E-05	2,14E-05	5,88E-05	1,17E-05	4,35E-05	5,27E-05	1,66E-05
MMP1712	Transcriptional regulator, LysR Family Member,	542741	9,21E-06	3,95E-05	3,49E-05	3,01E-05	1,29E-05	2,21E-05	7,52E-05	2,35E-05	3,76E-05	6,17E-05	2,63E-05
MMP1713	Conserved hypothetical archaeal protein,	847399	1,4E-05	4,01E-05	7,59E-05	5,59E-05	1,27E-05	4,39E-05	0,000119	3,15E-05	8,2E-05	0,000105	2,51E-05
MMP1714	Uncharacterized protein,	0	0	0	0	3,68E-06	0	0	3,19E-06	0	0	0	0
MMP1715	Putative GTPase,	0,014306	2,85E-06	1,15E-06	1,85E-06	0	0	0	1,64E-06	0	0	0	0
MMP1716	H(2)-forming methylenetetrahydromethanopterin dehydrogenase related protein,	112233	4,15E-06	4,72E-06	4,62E-06	6,53E-06	6,1E-06	9,58E-06	5,92E-06	8,99E-06	5,74E-06	6,12E-06	6,78E-06
MMP1717	Possible methyltransferase related protein,2,1,1,-	0,006516	3,02E-06	4,42E-06	3,88E-06	3,78E-06	5,72E-06	3,58E-06	4,55E-06	9,38E-06	7,89E-06	5,16E-06	6,85E-06
MMP1718	Conserved hypothetical archeal protein,	233966	7,31E-06	1,58E-05	2,53E-05	1,69E-05	1,5E-05	1,35E-05	2,09E-05	1,48E-05	2,05E-05	1,95E-05	1,33E-05
MMP1719	Uncharacterized protein,	0,220523	0	8,29E-07	0	0	0	0	0	0	0	1,14E-06	0
MMP1720	Conserved hypothetical archaeal protein,	0	0	1,07E-06	2,72E-06	2,06E-06	0	2,84E-06	3,36E-06	0	0	0	0
MMP1721	Conserved hypothetical archaeal protein,	0,370201	0	3,21E-06	0	0	0	4,14E-06	0	0	0	0	0
MMP1722	Imidazole glycerol phosphate synthase subunit HisF,4,1,3,-	425214	2,18E-05	2,46E-05	5,03E-05	3,26E-05	2,11E-05	3,21E-05	2,24E-05	2,14E-05	5,1E-05	3,37E-05	2,89E-05
		0,290042	5,41E-06	4,72E-06	1,54E-05	1,09E-05	6,82E-06	8,84E-06	1,32E-05	2,34E-05	1,55E-05	9,76E-06	3,47E-05
		0	0	0	0	0	0	0	0	0	0	0	2,97E-06
		0,313198	2,76E-06	0	0	0	0	0	0	0	0	0,000003	2,99E-06
		0	0	0	0	0	0	0	0	0	0	0	0
		0	0	0	0	0	0	0,000003	0	0	0	0	0
		0	0	0	0	0	0	0	0	0	0	0	0
		0	0	0	0	0	0	0	0	0	0	0	0
		0	0	1,65E-06	3,61E-06	2,25E-06	0	8,79E-06	2,29E-06	0	3,47E-06	2,86E-06	0
		0	0	0	0	0	0	5,95E-06	0	0	0	0	0
		0	0	0	0	0	0	0	0	0	0	0	0
		0,414766	2,89E-06	0	8,93E-06	6,65E-06	4,27E-06	3,06E-06	6,26E-06	3,11E-06	0	0	0
		0	0	0	0	0	0	0	0	0	0	0	0
		172099	1,12E-05	1,37E-05	3,26E-05	2,85E-05	1,92E-05	1,83E-05	2,46E-05	1,26E-05	2,3E-05	1,79E-05	5,37E-06
		0	0	0	0	0	0	0	0	0	0	0	0
		0	0	0	0	0	0	0	0	0	0	0	0
		0	0	0	0	0	0	0	0	0	0	0	0
		0	0	0	0	0	0	0	0	0	0	0	0
		0,352665	5,32E-06	3,61E-06	1,12E-05	7,77E-06	7,7E-06	7,86E-06	9,01E-06	4,06E-06	7,2E-06	5,94E-06	5,27E-06
		123431	1,5E-05	4,66E-06	1,43E-05	1,59E-05	1,74E-05	1,1E-05	8,33E-06	1,07E-05	7,26E-06	6,38E-06	1,06E-05
		0,025134	0	1,82E-06	4,16E-06	2,65E-06	2,02E-06	3,98E-06	2,38E-06	0	2,83E-06	2,47E-06	2,47E-06
		0,308785	0	2,73E-06	0	0	0	0	0	0	0	0	0
		0	0	0	0	0	0	0	0	0	0	0	0
		215077	2,35E-05	3,02E-05	6,27E-05	4,13E-05	3,57E-05	7,78E-05	2,47E-05	2,7E-05	6,44E-05	4,23E-05	3,43E-05
		0	0	0	1,74E-05	0	1,19E-05	1,41E-05	0	0	1,52E-05	0	9,46E-06
		632643	5,83E-05	3,17E-05	8,07E-05	7,16E-05	9,6E-05	9,84E-05	6,49E-05	0,000172	0,000146	8,07E-05	0,00019
		201147	2,56E-05	2,59E-05	4,78E-05	3,56E-05	3,16E-05	5,92E-05	3,16E-05	4,74E-05	7,69E-05	4,53E-05	4,52E-05
		455933	4,46E-05	4,28E-05	6,79E-05	6,33E-05	7,04E-05	9,62E-05	4,97E-05	0,000103	0,000128	7,78E-05	0,000125
		157524	3,99E-06	1,04E-05	1,72E-05	1,46E-05	1,25E-05	1,68E-05	1,93E-05	9,12E-06	7,09E-06	1,51E-05	6,78E-06
		274143	3,26E-05	3,19E-06	2,81E-05	3,47E-05	3,48E-05	3,03E-05	3,9E-05	3,44E-05	3,6E-05	3,25E-05	3,24E-05
		0,504557	1,61E-05	9,01E-06	1,34E-05	1,64E-05	8,17E-06	9,1E-06	7,98E-06	1,09E-05	8,36E-06	6,34E-06	2,07E-05
		0,224101	0	1,94E-06	4,16E-06	2,64E-06	0	2,55E-06	5,4E-06	2,51E-06	3,23E-06	2,51E-06	2,52E-06
		146105	8,32E-06	2,38E-05	2,98E-05	2,24E-05	1,9E-05	2,49E-05	2,14E-05	1,83E-05	2,93E-05	2,67E-05	2,59E-05
		0,301965	1,25E-06	4,57E-06	4,7E-06	2,42E-06	2,26E-06	4,11E-06	1,38E-06	1,4E-06	5,13E-06	3,19E-06	4,54E-06
		0	0	0	0	0	0	0	0	0	0	0	0
		0	0	0	0	0	0	0	0	0	0	0	0
		0	0	1,84E-06	0	0	0	0	0	0	0	2,35E-06	0
		0,562829	4,05E-06	1,28E-05	9,38E-06	5,44E-06	1,51E-05	2,16E-05	6,73E-06	4,62E-06	1,15E-05	1,08E-05	7,39E-06
		607853	1,86E-05	2,13E-05	4,26E-05	2,9E-05	2,28E-05	2,89E-05	3,1E-05	2,34E-05	3,7E-05	3,9E-05	4,08E-05
		0,386533	4,78E-06	2,92E-06	7,64E-06	5,66E-06	3,3E-06	6,07E-06	5,9E-06	4,03E-06	4,8E-06	9,28E-06	7,9E-06
		0	0	0	0	0	0	0	0	0	0	0	0
		0	0	0	0	0	0	0	0	0	0	0	0
		0	0	0	0	0	0	0	0	0	0	0	0
		0,797895	2,17E-06	6,45E-06	8,21E-06	4,25E-06	5,64E-06	6,9E-06	5,91E-06	2,41E-06	5,21E-06	1,2E-05	1,98E-06
		0,463651	1,68E-06	4,63E-06	1,09E-05	4,47E-06	3,53E-06	9,3E-06	4,76E-06	3,73E-06	1,08E-05	9,65E-06	5,99E-06
		0	0	0	0	0	0	0	0	0	0	0	0
		0	0	0	0	0	0	0	2,39E-06	0	0	0	0
		0	0	0	0	0	0	0	0	0	0	0	0
		0,865864	3,14E-06	6,55E-06	8,05E-06	4,93E-06	4,74E-06	4,43E-06	9,2E-06	1,8E-06	3,47E-06	4,04E-06	1,71E-06
		0,698492	2,29E-06	6,48E-06	4,25E-06	2,24E-06	2,56E-06	1,57E-06	1,61E-06	2,66E-06	3,18E-06	1,58E-06	2,62E-06
		0,418469	0	4,99E-06	6,71E-06	3,05E-06	1,78E-06	4,36E-06	2,83E-06	4,41E-06	6,84E-06	5,03E-06	2,86E-06
		0	0	0	0	0	0	0	0	0	0	0	0
		113155	2,27E-06	9,33E-06	1,61E-05	6,74E-06	2,23E-06	5,47E-06	8,47E-06	7,39E-06	1,47E-05	1,72E-05	3,6E-06
		118517	0	9,42E-06	7,99E-06	4,3E-06	3,43E-06	4,22E-06	6,72E-06	1,11E-05	4,97E-06	6,85E-06	6,85E-06
		0	0	0	0	0	0	0	0	0	0	0	0
		0	0	0	0	0	0	0	1,36E-06	0	1,5E-06	0	0
		0	0	0	0	0	0	0	0	0	0	0	0
		0	0	0	0	0	0	0	0	0	0	0	0
		0	0	0	0	0	0	0	0	0	0	0	0
		0	0	0	0	0	0	0	0	0	0	0	0
		0	0	0	0	0	0	4,55E-06	0	0	0	0	0
		0	0	0	0	0	0	0	0	0	0	0	0
		0	0	0	0	0	0	0	0	0	0	0	9,21E-07
		0	0	0	0	0	0	0	0	0	0	0	0
		0,14655	7,21E-06	3,53E-06	1,34E-05	1,3E-05	3,36E-06	5,84E-06	9,91E-06	4,69E-06	1,19E-05	1,39E-05	9,77E-06
		0	0	0	0	0	0	0	0	0	0	0	0
		0	1,49E-06	0	2,09E-06	2,87E-06	0	3,47E-06	8,35E-06	5,35E-06	6,29E-06	7,71E-06	4,71E-06
		420796	4,68E-05	4,81E-05	3,9E-05	3,74E-05	3,74E-05	3,25E-05	3,5E-05	5,62E-05	4,7E-05	3,06E-05	5,22E-05
		0	0	3,67E-06	3,95E-06	4,66E-06	0	3,38E-06	4,31E-06	0	5,52E-06	3,26E-06	0
		0	1,72E-06	0	0	0	0	0	0	0	0	0	0
		0,229791	0	0	1,51E-06	2,58E-06	9,51E-07	0	2,38E-06	1,21E-06	0	0	0
		0	0	0	0	2,09E-06	0	1,89E-06	2,06E-06	0	0	0	0
		0,464864	2,55E-06	2,27E-06	4,29E-06	3,64E-06	1,58E-06	1,53E-06	5,14E-06	1,47E-06	1,76E-06	1,45E-06	0
		0,168413	0	0	1,8E-06	5,55E-06	0	1,68E-06	3,42E-06	0	0	1,74E-06	0
		0	0	0	0	1,75E-06	0	0	1,57E-06	1,65E-06	0	1,64E-06	0
		0,72158	6,37E-05	6,38E-05	0,000102	8,84E-05	8,44E-05	9,75E-05	7,03E-05	8,07E-05	0,000119	7,75E-05	7,4E-05
		441786	4,98E-05	7,29E-05	8,18E-05	7,35E-05	6,27E-05	7,65E-05	5,45E-05	5,09E-05	8,67E-05	5,76E-05	4,74E-05
		0,000159953	0,000153	0,000193	0,000203	0,000147	0,000196	0,000252	0,000161	0,000249	0,000292	0,000195	0,000229
		0,378567	3,29E-05	7,7E-06	2,49E-05	2,28E-05	1,98E-05	1,92E-05	4,05E-06	2,74E-05	2,18E-05	1,57E-05	3,69E-05
		733303	8,75E-05	4,91E-05	0,000145	0,0001	6,93E-05	9,85E-05	9,14E-05	0,000142	0,000141	9,58E-05	0,000144
		994569	8,9E-05	4,59E-05	8,84E-05	5,3E-05	0,000102	5,42E-05	7,16E-05	0,00012	7,1E-05	4,98E-05	0,000115
		0,889544	6,35E-06	1,21E-06	3,28E-06	4,2E-06	1,94E-06	1,81E-06	3,58E-06	6,76E-06	1,51E-06	1,19E-06	1,49E-05
		0,668507	5,81E-06	4,99E-06	7,63E-06	6,64E-06	7,15E-06	1,09E-05	6,15E-06	9,75E-06	1,11E-05	6,34E-06	8,45E-06
		0	0	0	0	0	0	0	0	0	0	0	0
		0	0	0	0	0	0	0	0	8,1E-06	6,28E-06	2,99E-06	2,98E-06
		0,193266	1,75E-06	1,59E-06	2,53E-06	0	0	0	0	0	0	1,99E-06	1,96E-06
		797984	5,33E-05	3,68E-05	5,78E-05	5,14E-05	4,85E-05	4,22E-05	4,44E-05	5,36E-05	5,86E-05	5,51E-05	5,61E-05
		0	0	0	0	0	0	0	0	0	0	0	0
		363299	1,89E-05	3,18E-05	4,28E-05	4,15E-05	1,76E-05	4,27E-05	3,97E-05	1,4E-05	3,63E-05	2,89E-05	1,37E-05
		0	0	0	0	0	0	0	0	0	0	0	0
		0	0	0	0	0	2,84E-06	0	0	0	0	0	3,65E-06
		0	0	1,71E-06	0	0	0	0	0	0	0	0	0
		130314	3,54E-06	4,61E-06	8,49E-06	7,75E-06	4,68E-06	6,78E-06	4,82E-06	2,34E-06	8,85E-06	8,28E-06	4,28E-06
		0,680028	5,12E-06	7,65E-06	1,61E-05	1,22E-05	8,45E-06	1,02E-05	1,14E-05	1,01E-05	1,03E-05	1,14E-05	8,54E-06
		0,277137	5,02E-06	5,84E-06	6,47E-06	7,09E-06	2,43E-06	2,93E-06	4,78E-06	0	7,66E-06	7,12E-06	2,87E-06
		0,853968	7,77E-06	5,28E-06	1,02E-05	9,28E-06	3,19E-06	8,05E-06	7,04E-06	2,98E-06	8,53E-06	6,86E-06	6,81E-06
		0,230052	5,02E-06	6,49E-06	6,36E-06	8,22E-06	4,62E-06	5,79E-06	6,54E-06	2,13E-06	7,74E-06	7,57E-06	9,41E-06
		0,63925	5,4E-05	6,35E-05	0,000121	9,93E-05	5,01E-05	9,38E-05	8,02E-05	8,93E-05	0,000136	8,8E-05	7,58E-05
		2,75E-05	2,89E-05	4,89E-05	8,31E-05	6,51E-05	4,07E-05	5,67E-05	6,09E-05	6,48E-05	8,99E-05	5,39E-05	5,22E-05
		728473	5,24E-05	5,3E-05	5,64E-05	4,78E-05	5,38E-05	5,49E-05	4,4E-05	8,89E-05	7,49E-05	4,47E-05	8,1E-05
		337562	2,88E-05	1,61E-05	5,53E-05	4,63E-05	3,36E-05	4,16E-05	4,18E-05	4,28E-05	5,36E-05	4,2E-05	4,18E-05
		450505	5,25E-05	9,01E-05	0,000102	9,65E-05	7,49E-05	7,87E-05	7,89E-05	9,39E-05	0,000124	6,72E-05	8,37E-05
		209966	2,46E-05	9,76E-05	6,04E-05	6,48E-05	5,35E-05	6,23E-05	3,63E-05	5,62E-05	7,75E-05	4,97E-05	5,13E-05
		498064	4,52E-05	0,000212	7,05E-05	7,21E-05	6,62E-05	5,12E-05	3,58E-05	0,000136	8,55E-05	6,41E-05	8,8E-05
		215527	2,41E-05	3,14E-05	2,61E-05	3,97E-05	3,06E-05	2,71E-05	3,71E-05	3,77E-05	3,93E-05	2,6E-05	4,06E-05
		386533	3,59E-05	1,36E-05	4,13E-05	4,73E-05	4,39E-05	5,01E-05	4,39E-05	5,39E-05	5,76E-05	5,31E-05	6,16E-05
		0,237187	6,43E-06	1,83E-06	3,01E-06	5,13E-06	2,16E-06	2,45E-06	4,82E-06	2,46E-06	4,02E-06	3,64E-06	2,42E-06
		108075	2,26E-05	0	2,01E-05	0	1,02E-05	0	2,36E-05	1,24E-05	2,62E-05	0	0
		0,838239	0	6,6E-06	9,64E-06	0	7,64E-06	8,66E-06	8,16E-06	1,7E-05	1,04E-05	1,14E-05	8,6E-06
		0	0	0	0	0	0	0	0	0	0	0	0
		0,818154	1,76E-06	1,48E-06	1,24E-05	1,54E-05	3,28E-06	5,33E-06	2,32E-05	3,32E-06	0	1,05E-05	0
		0	1,88E-06	1,62E-06	2,51E-06	2,12E-06	0	0	3,01E-06	0	0	3,06E-06	0
		0,377483	1,72E-06	1,51E-06	2,21E-06	2,11E-06	0	0	0	0	2,11E-06	1,98E-06	1,97E-06
		0	0	0	0	0	0	0	0	0	0	0	0
		0,221985	0	1,64E-06	2,78E-06	0	1,31E-06	1,58E-06	0	1,66E-06	0	1,62E-06	1,6E-06
		184809	0	0	0	4,94E-06	5,8E-06	5,2E-06	4,49E-06	4,81E-06	0	7,11E-06	9,38E-06
		0	0	0	2,47E-05	1,26E-05	0	0	1,82E-05	0	0	1,17E-05	0
		0	0	0	0	0	0	0	0	0	0	0	0
		0	0	0	0	0	0	0	0	0	0	0	0
		0	0	0	0	0	0	0	7,23E-07	0	0	0	0
		0	0	0	0	0	0	0	0	0	0	0	0
		0	0	0	0	0	0	0	0	0	0	0	2,84E-06
		0	0	0	0	0	0	0	0	0	0	0	0
		0	0	0	0	0	0	0	0	0	0	0	0
		0	0	0	0	0	0	0	0	0	0	0	0
		0,00042608	0,000399	0,000809	0,00039	0,000309	0,000462	0,000331	0,000319	0,000645	0,000324	0,000367	0,000564
		0	0	0	0	0	0	0	0	0	0	0	0
		102711	8,73E-06	3,03E-06	1,68E-05	1,25E-05	7,28E-06	1,39E-05	1,25E-05	6,9E-06	1,54E-05	1,47E-05	1,46E-05
		0	0	0	0	0	0	0	0	0	0	0	0
		0	0	0	0	0	0	0	0	0	0	0	0
		0,466771	0,000004	1,62E-05	1,56E-05	1,75E-05	4,71E-06	1,08E-05	9,41E-06	3,91E-06	2,3E-05	2,6E-05	1,63E-05
		0	0	0	0	0	0	0	0	0	2,5E-06	0	0
		0,430903	4,63E-06	2,57E-06	3,54E-06	4,18E-06	3,25E-06	1,93E-06	2,93E-06	4,03E-06	0	1,99E-06	1,95E-06
		0	0	0	0	0	0	0	0	0	0	0	0
		0,045446	3,32E-06	1,85E-06	2,89E-06	0	2,14E-06	0	0	2,51E-06	0	0	2,4E-06
		0,947051	0	0	0	0	7,52E-06	0	0	8,93E-06	0	0	9,04E-06
		236302	2,4E-05	1,33E-05	3,11E-05	3,86E-05	1,9E-05	3,11E-05	3,05E-05	1,36E-05	3,74E-05	2,86E-05	1,52E-05
		112459	0,00001	1,05E-05	1,65E-05	1,21E-05	1,25E-05	1,61E-05	1,38E-05	7,02E-06	1,79E-05	9,84E-06	5,38E-06
		405257	3,79E-05	0,00001	1,88E-05	2,42E-05	4,83E-05	2,63E-05	2,24E-05	7,21E-05	3,6E-05	3,88E-05	8,38E-05
		0,22234	2,43E-05	2,13E-05	4,29E-05	3,78E-05	2,99E-05	3,38E-05	3,76E-05	3,79E-05	5,6E-05	3,99E-05	3,47E-05
		110518	1,5E-05	1,02E-05	2,2E-05	1,94E-05	1,43E-05	1,95E-05	2,29E-05	1,84E-05	3,41E-05	2,19E-05	1,89E-05
		131273	1,86E-05	9,97E-06	2,26E-05	2,24E-05	1,38E-05	1,87E-05	2,31E-05	1,79E-05	3,07E-05	2,1E-05	1,61E-05
		131517	1,45E-05	1,1E-05	1,75E-05	2,58E-05	1,61E-05	2,02E-05	1,6E-05	1,66E-05	3,48E-05	2,35E-05	1,56E-05
		0,999587	1,81E-05	3,87E-05	3,81E-05	3,23E-05	2,28E-05	3,39E-05	3,52E-05	3,85E-05	4,84E-05	3,28E-05	4,02E-05
		0,45015	4,56E-05	4,24E-05	6,6E-05	6,54E-05	5,18E-05	4,17E-05	4,61E-05	7,12E-05	7,2E-05	4,52E-05	7,7E-05
		248268	2,58E-05	1,44E-05	4,19E-05	5,12E-05	3,4E-05	3,53E-05	3,56E-05	6,11E-05	6,89E-05	4,12E-05	4,79E-05
		726922	7,65E-05	0,000149	0,00012	0,000129	8,87E-05	0,000108	0,000101	0,000128	0,000168	9,78E-05	0,000108
		667476	7,4E-05	5,83E-05	9,16E-05	8,25E-05	6,02E-05	6,26E-05	6,72E-05	0,000102	0,000101	6,97E-05	8,81E-05
		0,000220504	0,00019	0,000244	0,000246	0,000209	0,000183	0,000187	0,000191	0,000257	0,000277	0,000188	0,000266
		0,000110192	8,61E-05	8,52E-05	0,000149	0,000116	9,95E-05	9,82E-05	7,58E-05	0,000138	0,000162	0,000114	0,000133
		0,182042	1,51E-06	2,62E-06	8,56E-06	7,38E-06	2,35E-06	8,12E-06	9,64E-06	2,36E-06	7,12E-06	1,15E-05	1,72E-06
		471065	2,79E-05	3,22E-05	6,86E-05	6,27E-05	4,15E-05	5,53E-05	6,64E-05	3,56E-05	7,2E-05	6,7E-05	4,11E-05
		0	0	0	0	0	0	0	0	0	0	0	0
		0,501913	2,37E-06	4,61E-06	8,91E-06	7,34E-06	7,17E-06	6,93E-06	5,27E-06	5,34E-06	1,04E-05	8,63E-06	8,61E-06
		0	0	0	0	0	0	0	0	0	0	0	0
		0	0	0	0	0	1,73E-06	0	0	0	0	0	0
		0	0	0	0	0	0	0	0	0	0	0	0
		0,503691	4,63E-06	2,74E-06	1,49E-05	5,66E-06	4,29E-06	3,7E-06	8,25E-06	1,41E-05	1,23E-05	8,32E-06	1,66E-05
		0	0	0	0	0	0	0	0	0	0	0	0
		0,749053	2,64E-06	5,5E-06	6,39E-06	3,83E-06	4,94E-06	1,47E-05	4,7E-06	3,04E-06	7,21E-06	7,19E-06	7,13E-06
		0,161851	0	1,89E-06	0	1,91E-06	1,43E-06	0	0	1,85E-06	0	0	0
		0	0	0	0	0	0	0	0	0	0	0	0
		0,323531	0	3,39E-06	0	3,54E-06	0	6,47E-06	0	0	0	0	0
		0	0	3,04E-06	0	0	2,39E-06	0	0	2,66E-06	0	0	0
		0,200019	1,97E-06	0	0	0	3,67E-06	0	0	5,64E-06	0	0	5,25E-06
		0	0	0	0	0	0	0	0	0	0	0	0
		0,827239	0	0	0	0	7,29E-06	0	0	0	0	0	0
		0	0	0	0	0	0	0	0	0	0	0	0
		0	0	0	0	0	0	0	1,31E-05	0	0	0	0
		125975	1,01E-05	2,44E-05	3,72E-05	3,48E-05	3,09E-05	3,95E-05	3,88E-05	2,86E-05	4,04E-05	3,04E-05	2,89E-05
		161505	6,15E-06	5,66E-06	1,87E-05	1,62E-05	7,32E-06	1,54E-05	1,99E-05	3,94E-06	1,08E-05	1,37E-05	2,35E-06
		0	0	0	0	0	0	0	0	0	0	0	0
		0	0	4,4E-06	4,41E-06	3,71E-06	0	3,38E-06	0,000005	3,48E-06	4,21E-06	3,48E-06	3,48E-06
		0	0	7,38E-07	0	0	0	0	0	0	0	0	0,000001
		101976	0	0	0	0	0	0	5,84E-06	1,82E-06	2,33E-06	2,61E-06	1,74E-06
		0,0620396	8,77E-07	1,02E-06	1,05E-06	6,77E-07	5,31E-07	0	1,31E-06	6,47E-07	1,99E-06	1,27E-06	1,05E-06
		0,161461	0	2,8E-06	2,32E-06	3,27E-06	1,52E-06	5,33E-06	2,61E-06	1,83E-06	0	2,74E-06	1,8E-06
		0	0	0	0	0	0	0	0	0	0	0	0
		642822	6,25E-05	2,51E-05	0,000107	0,000105	5,03E-05	3,85E-05	4,69E-05	4,28E-05	4,83E-05	4,2E-05	5,57E-05
		193028	1,78E-05	3,75E-05	1,43E-05	1,78E-05	2,81E-05	9,35E-06	1,71E-05	4,89E-05	0	8,53E-06	5,09E-05
		0	0	0	0	0	0	0	0	0	0	0	0
		0,35481	3,68E-05	4,93E-05	5,84E-05	4,75E-05	3,39E-05	4,06E-05	4,29E-05	4,18E-05	5,9E-05	4,12E-05	4,43E-05
		984247	9,91E-05	9,9E-05	0,000114	9,82E-05	9,56E-05	8,47E-05	7,95E-05	0,000111	0,00012	8,84E-05	0,000112
		0	0	8,53E-06	1,32E-05	0	0	0	1,14E-05	1,08E-05	1,14E-05	0	2,13E-05
		524015	3,93E-05	2,62E-05	5,42E-05	4,75E-05	4,47E-05	4,6E-05	5,11E-05	3,8E-05	6,77E-05	5,19E-05	7,14E-05
		0	0	0	0	0	0	0	0	0	0	0	0
		606396	5,15E-05	5,14E-05	6,75E-05	7,42E-05	4,8E-05	7,16E-05	6,44E-05	5,88E-05	9,26E-05	7,17E-05	6,22E-05
		374002	3,42E-05	4,98E-05	4,54E-05	4,89E-05	3,3E-05	3,52E-05	4,03E-05	5,81E-05	5,28E-05	4,2E-05	5,52E-05
		144093	2,46E-05	3,89E-05	2,76E-05	3,61E-05	4,04E-05	2,38E-05	3,01E-05	7,13E-05	5,17E-05	3,39E-05	6,33E-05
		403867	4,62E-05	6,34E-05	8,96E-05	8,84E-05	4,83E-05	7,57E-05	7,87E-05	7,57E-05	0,000112	8,16E-05	6,69E-05
		517449	5,58E-05	7,27E-05	8,9E-05	8,49E-05	6,2E-05	7,16E-05	6,07E-05	7,22E-05	0,000111	6,97E-05	7,21E-05
		0	0	0	0	0	0	0	0	0	0	0	0
		396937	3,98E-05	6,66E-05	7,21E-05	7,44E-05	5,28E-05	6,6E-05	5,37E-05	7,3E-05	8,33E-05	5,04E-05	6,57E-05
		501096	5,57E-05	8,5E-05	9,78E-05	9,31E-05	6,64E-05	8,39E-05	7,84E-05	0,000111	0,000135	8,87E-05	9,38E-05
		253791	2,66E-05	2,85E-05	4,36E-05	3,78E-05	3,25E-05	3,47E-05	3,71E-05	5,12E-05	4,69E-05	3,74E-05	4,47E-05
		0,27794	2,86E-05	3,9E-05	4,9E-05	4,34E-05	4,07E-05	3,8E-05	4,04E-05	4,47E-05	6,04E-05	4,4E-05	5,05E-05
		282274	4,42E-05	6,42E-05	7,84E-05	7,25E-05	4,64E-05	5,87E-05	5,96E-05	6,64E-05	8,03E-05	5,36E-05	5,99E-05
		670662	7,08E-05	9,78E-05	8,24E-05	7,3E-05	8,13E-05	6,25E-05	7,01E-05	9,58E-05	8,56E-05	6,38E-05	9,82E-05
		398942	3,93E-05	9,18E-05	7,41E-05	7,34E-05	5,81E-05	7,58E-05	5,88E-05	8,65E-05	8,99E-05	5,57E-05	5,87E-05
		485261	5,34E-05	7,29E-05	6,99E-05	8,66E-05	6,7E-05	5,27E-05	5,47E-05	9,67E-05	0,000111	4,76E-05	8,78E-05
		0,173436	4,04E-06	0	2,6E-06	1,83E-06	1,42E-06	1,78E-06	1,62E-06	8,63E-06	2,68E-06	1,72E-06	1,19E-05
		0	0	0	0	0	0	0	0	0	0	0	0
		0,654317	8,38E-06	2,27E-06	1,14E-05	8,22E-06	5,35E-06	5,45E-06	9,95E-06	1,2E-05	8,46E-06	9,18E-06	1,86E-05
		0	0	3,24E-06	0	6,66E-06	0	0	0	0	0	4,22E-06	0
		0	0	0	0	0	0	3,58E-06	0	0	7,87E-06	3,69E-06	3,64E-06
		139019	8,37E-06	8,08E-06	1,12E-05	1,05E-05	1,7E-05	1,46E-05	1,15E-05	2,96E-05	1,8E-05	1,21E-05	0,00004
		0	1,25E-05	0	1,71E-05	1,54E-05	1,18E-05	1,41E-05	1,35E-05	2,39E-05	1,91E-05	0	2,37E-05
		163306	3,19E-05	5,53E-06	2,44E-05	1,54E-05	5,96E-06	1,74E-05	2,36E-05	7,32E-06	3,42E-05	2,88E-05	2,63E-05
		0	0	0	0	0	0	0	0	0	0	0	0
		0,235389	3,23E-06	1,86E-06	0	0	2,88E-06	0	0	3,31E-06	2,77E-06	0	0
		285607	1,47E-05	8,04E-06	2,17E-05	2,38E-05	1,87E-05	1,44E-05	1,86E-05	2,03E-05	2,4E-05	1,87E-05	2,46E-05
		891443	7,82E-05	0,00014	0,000154	0,000146	9,7E-05	0,000127	0,000128	0,000126	0,000187	0,000128	0,000144
		335274	2,17E-05	7,95E-06	1,89E-05	3,51E-05	2,85E-05	2,47E-05	2,23E-05	2,97E-05	4,1E-05	2,42E-05	2,92E-05
		0	0,00001	0	0	0	0	0	0	0	0	0	1,09E-05
		513444	4,49E-05	3,17E-05	6,1E-05	5,23E-05	3,59E-05	4,96E-05	5,27E-05	7,45E-05	8,66E-05	6,44E-05	7,19E-05
		0,691129	2,66E-06	7,85E-06	1,71E-05	9,62E-06	4,29E-06	4,9E-06	1,19E-05	9,12E-06	3,11E-05	2,05E-05	1,68E-05
		0	0	0	0	0	0	0	0	0	0	0	0
		0,662997	3,27E-06	9,05E-06	1,1E-05	1,92E-05	1,23E-05	2,8E-05	1,09E-05	4,38E-06	1,62E-05	9,31E-06	4,32E-06
		0,235671	0	0	2,9E-06	2,58E-06	0	0	0	0	0	0	0
		0,334754	0	3,75E-06	5,02E-06	3,53E-06	2,63E-06	6,79E-06	6,44E-06	3,27E-06	9,02E-06	6,61E-06	3,26E-06
		0,773066	6,64E-06	0	0	1,28E-05	6,22E-06	7,77E-06	1,14E-05	7,98E-06	1,34E-05	0	7,93E-06
		0,020497	1,77E-06	6,19E-06	3,78E-06	2,15E-06	2,54E-06	3,02E-06	0	2,11E-06	3,98E-06	4,05E-06	4,01E-06
		0,324667	3,33E-06	2,65E-06	6,16E-06	3,63E-06	6,56E-06	6,94E-06	0	7,68E-06	3,09E-06	2,57E-06	4,27E-06
		0,709062	3,71E-06	5,12E-06	0	0	6,73E-06	4,22E-06	4,27E-06	7,98E-06	9,48E-06	3,97E-06	5,3E-06
		103189	3,64E-06	4,52E-06	0	4,25E-06	5,45E-06	5,43E-06	5,38E-06	6,77E-06	5,33E-06	3,98E-06	3,95E-06
		0,056776	9,34E-06	0,00001	1,4E-05	1,4E-05	3,88E-06	1,32E-05	6,77E-06	5,38E-06	1,02E-05	4,76E-06	5,3E-06
		0	0	0	0	0	0	0	0	0	0	0	0
		0	0	0	0	0	0	0	0	0	0	0	0
		0	0	0	0	0	0	0	0	0	0	0	0
		0,765062	1,07E-05	0	0	0	1,03E-05	0	0	1,11E-05	8,81E-06	0	1,64E-05
		0	0	0	0	0	0	0	0	0	0	0	0
		0,766656	8,6E-06	0	5,65E-06	5,14E-06	7,8E-06	4,95E-06	4,86E-06	1,94E-05	6,15E-06	4,84E-06	1,6E-05
		0,293887	6,93E-06	0	0	3,5E-06	5,44E-06	0	0	1,01E-05	0	0	1,1E-05
		0,335296	3,03E-06	0	3,86E-06	5,56E-06	5,59E-06	3,46E-06	0	5,15E-06	4,17E-06	0	6,86E-06
		115293	9,78E-06	0	0	0	8,56E-06	0	0	1,09E-05	1,25E-05	1,09E-05	1,09E-05
		0	0	0	0	0	0	0	0	0	0	0	0
		0	0	0	0	0	0	0	0	0	0	0	0
		0	0	0	0	0	0	0	0	0	0	0	0
		104927	1,01E-05	2,14E-05	8,74E-06	9,94E-06	1,4E-05	9,45E-06	5,33E-06	1,87E-05	7,1E-06	5,56E-06	1,85E-05
		0,684503	8,93E-06	3,72E-06	0	5,16E-06	6,77E-06	5,11E-06	0	9,8E-06	5,84E-06	0	1,61E-05
		232868	2,88E-05	8,72E-06	2,02E-05	1,51E-05	2,69E-05	1,66E-05	6,48E-06	3,94E-05	1,69E-05	1,08E-05	4,76E-05
		0,935191	1,88E-05	1,99E-06	7,04E-06	6,18E-06	1,8E-05	1,17E-05	2,78E-06	1,75E-05	1,04E-05	3,21E-06	2,24E-05
		0,13425	1,27E-05	3,6E-06	1,13E-05	1,34E-05	1,71E-05	1,41E-05	4,74E-06	1,27E-05	9,25E-06	1,18E-05	1,72E-05
		194375	1,6E-05	5,34E-06	9,28E-06	7,49E-06	1,9E-05	1,44E-05	6,07E-06	2,54E-05	1,66E-05	8,01E-06	2,59E-05
		330534	6,28E-05	2,62E-05	4,88E-05	5,55E-05	3,01E-05	2,94E-05	3,29E-05	4,09E-05	5,32E-05	3,79E-05	3,77E-05
		0	0	0	0	0	0	0	0	0	0	0	0
		0,177742	0	0	0	0	0	0	0	0	0	0	0
		169218	1,26E-05	0	0	8,05E-06	8,23E-06	0	8,07E-06	1,27E-05	0	1,52E-05	7,54E-06
		586223	3,46E-05	1,35E-05	3,48E-05	2,24E-05	4,63E-05	3,22E-05	3,45E-05	8,01E-05	5,07E-05	3,68E-05	0,000133
		0,201678	1,81E-06	0	0	2,32E-06	1,81E-06	2,18E-06	0	2,15E-06	0	0	2,16E-06
		0	0	0	0	0	0	0	0	0	0	0	0
		0,084748	5,25E-06	1,71E-05	1,82E-05	2,35E-05	8,16E-06	9,16E-06	9,26E-06	1,63E-05	1,42E-05	8,02E-06	1,21E-05
		0,978504	6,91E-06	9,01E-06	1,68E-05	1,35E-05	7,88E-06	1,69E-05	1,3E-05	1,59E-05	1,76E-05	1,44E-05	1,14E-05
		114929	4,87E-06	2,14E-06	9,53E-06	1,07E-05	7,62E-06	4,81E-06	1,09E-05	6,45E-06	3,12E-06	5,45E-06	3,63E-06
		0	0	0	0	0	0	0	0	0	0	0	0
		0	0	0	0	0	0	0	0	0	0	0	0
		0	0	1,59E-06	0	0	0	0	0	0	2,63E-06	2,15E-06	0
		0,045119	2,12E-06	0	0	0	1,89E-06	0	0	0	0	2,44E-06	2,42E-06
		0,404828	3,22E-06	2,05E-06	2,03E-06	1,93E-06	2,46E-06	3,04E-06	2,81E-06	2,44E-06	7,93E-06	3,02E-06	3,01E-06
		0	0	0	0	0	0	3,7E-06	0	0	4,08E-06	3,34E-06	3,36E-06
		0	0	0	0	0	0	0	0	0	0	0	0
		0	0	0	0	0	0	0	0	0	0	0	0
		0	0	0	0	0	0	0	2,63E-06	0	0	0	0
		0	0	8,93E-06	5,97E-06	6,65E-06	0	6,55E-06	9,56E-06	0	9,25E-06	6,25E-06	0
		264407	1,52E-05	0	9,74E-06	1,11E-05	7,76E-06	3,86E-06	5,52E-06	1,62E-05	7,79E-06	7,11E-06	4,7E-06
		0,512854	1,9E-06	2,06E-06	3,12E-06	6,34E-06	4,96E-06	3,28E-06	3,18E-06	0	1,97E-06	0	0
		0,515773	2,99E-06	1,93E-06	5,11E-06	4,15E-06	5,93E-06	4,02E-06	6,04E-06	5,55E-06	0,000002	5,5E-06	8,23E-06
		0,307906	2,34E-06	2,38E-06	2,45E-06	2,12E-06	2,17E-06	1,32E-06	1,28E-06	0	0	2,68E-06	0
		0	2,48E-06	0	0	0	0	0	0	0	3,18E-06	0	0
		0	0	0	0	0	0	0	0	0	4,08E-06	1,78E-06	0
		0,973307	0	0,000003	4,91E-06	4,31E-06	3,42E-06	3,99E-06	4,07E-06	4,05E-06	9,85E-06	6,14E-06	4,06E-06
		173428	1,31E-05	3,9E-06	1,41E-05	4,55E-06	6,5E-06	2,64E-06	8,39E-06	1,02E-05	8,18E-06	1,41E-05	2,02E-05
		0	0	0	0	0	0	0	0	0	0	0	0
		0,212005	2,08E-06	0	5,63E-06	2,43E-06	0	2,26E-06	2,16E-06	0	2,75E-06	3,43E-06	0
		0,432283	1,82E-06	7,35E-06	1,14E-05	5,92E-06	5,79E-06	5,03E-06	2,95E-06	4,11E-06	8,6E-06	7,07E-06	7,02E-06
		0	0	0	0	0	0	0	0	0	0	0	0
		0,642173	2,54E-06	2,98E-06	6,53E-06	0	3,95E-06	4,3E-06	5,63E-06	2,99E-06	8,21E-06	4,38E-06	2,9E-06
		0,563392	4,07E-06	0	4,99E-06	4,87E-06	0	0	0	0	0	4,45E-06	0
		557567	5,19E-05	3,34E-05	6,55E-05	5,24E-05	4,59E-05	4,74E-05	6,19E-05	5,41E-05	0,00007	5,46E-05	6,4E-05
		0	0	0	0	0	0	0	0	0	0	0	0
		496782	5,85E-05	7,82E-05	9,46E-05	7,02E-05	5,58E-05	4,35E-05	6,25E-05	7,22E-05	6,99E-05	4,75E-05	8,74E-05
		344302	4,06E-05	7,03E-05	7,71E-05	6,76E-05	3,93E-05	4,08E-05	6,84E-05	4,3E-05	6,25E-05	5,28E-05	2,71E-05
		219752	1,88E-05	4,14E-05	5,96E-05	4,33E-05	2,64E-05	3,31E-05	5,21E-05	4,4E-05	6,53E-05	4,14E-05	2,79E-05
		0,83378	6,96E-05	0,000127	0,000145	0,000122	7,27E-05	8,24E-05	0,000112	0,00011	0,000132	0,000105	9,93E-05
		0,078831	8,2E-06	1,37E-05	3,81E-05	3,17E-05	7,37E-06	1,76E-05	2,65E-05	2,4E-05	2,82E-05	2,37E-05	2,06E-05
		0,03362	2,82E-05	2,84E-05	6,49E-05	5,81E-05	2,84E-05	5,43E-05	6,11E-05	4,37E-05	6,37E-05	6,01E-05	4,71E-05
		119173	0	9,66E-06	0	0	1,05E-05	7,3E-06	7,11E-06	2,53E-05	0	7,47E-06	2,48E-05
		734681	4,75E-05	6,65E-05	7,79E-05	7,15E-05	4,38E-05	3,69E-05	3,25E-05	9,06E-05	6,77E-05	4,24E-05	7,11E-05
		139559	4,11E-06	8,02E-06	1,71E-05	1,31E-05	7,66E-06	1,12E-05	1,26E-05	3,55E-06	2,1E-05	1,23E-05	4,65E-06
		0	0	0	0	0	0	0	0	0	0	0	0
		0	0	4,67E-06	0	0	2,76E-06	2,04E-06	0	0	0	0	0
		0,447627	1,88E-05	4,33E-05	4,29E-05	4,25E-05	6,1E-05	6,48E-05	2,25E-05	2,73E-06	2,71E-06	7,43E-06	2,04E-06
		0	0	0	0	0	0	0	0	1,74E-06	0	0	0
		0,000122681	0,000142	0,000148	0,000153	0,000133	0,000111	0,000131	0,00014	0,000172	0,00033	0,000161	0,00019
		0	0	0	0	0	0	0	0	0	0	0	0
		0	0	0	0	0	0	0	0	0	0	0	0
		0	0	0	0	0	0	0	2,32E-06	2,53E-06	2,93E-06	2,41E-06	2,42E-06
		0	0	0	0	0	0	0	0	0	0	0	0
		177781	7,52E-06	4,24E-06	5,67E-06	4,78E-06	6,43E-06	3,4E-06	6,47E-06	5,69E-06	5,88E-06	6,78E-06	1,12E-05
		0,495674	4,69E-06	0,000008	5,56E-06	1,11E-05	9,48E-06	5,61E-06	6,98E-06	8,93E-06	0,00001	1,59E-05	1,06E-05
		0	0	0	0	0	0	0	0	0	0	0	0
		0,705367	8,7E-06	0	6,65E-06	4,84E-06	3,18E-06	5,44E-06	5,19E-06	9,85E-06	7,6E-06	3,9E-06	1,1E-05
		103856	1,05E-05	2,02E-06	9,54E-06	1,15E-05	5,98E-06	3,67E-06	7,91E-06	1,27E-05	1,07E-05	7,18E-06	1,88E-05
		0,456079	2,16E-06	4,59E-06	2,83E-06	1,93E-06	5,56E-06	3,7E-06	3,58E-06	4,22E-06	5,08E-06	5,4E-06	7,77E-06
		0	0	0	0	0	0	0	0	0	0	0	0
		0,818185	1,34E-05	1,96E-05	2,76E-05	2,59E-05	7,44E-06	1,85E-05	2,39E-05	4,32E-06	2,81E-05	2,55E-05	4,84E-06
		0	0	4,33E-06	3,39E-06	3,04E-06	0	0	2,68E-06	0	3,43E-06	2,8E-06	0
		0	0	0	0	0	0	0	0	0	0	0	0
		0	0	0	0	0	6,15E-06	0	0	0	0	0	0
		0,246292	0	3,59E-06	5,49E-06	5,83E-06	2,08E-06	7,93E-06	5,32E-06	0	8,49E-06	5,48E-06	2,31E-06
		0	0	1,46E-06	2,92E-06	5,22E-06	0	3,09E-06	3,56E-06	3,76E-06	8,17E-06	9,14E-06	3,03E-06
		341224	2,99E-05	1,54E-05	6,06E-05	5,02E-05	4,75E-05	5,86E-05	6,19E-05	5,12E-05	7,83E-05	6,38E-05	5,19E-05
		0	0	0	0	0	0	0	0	0	0	0	0
		0	0	0	0	0	0	0	0	0	0	0	0
		0	0	0	0	0	0	0	0	0	0	0	0
		311087	2,96E-05	5,13E-06	3,52E-05	2,86E-05	2,48E-05	3,07E-05	2,11E-05	5,09E-05	3,83E-05	3,01E-05	4,99E-05
		0,786012	7,3E-06	0	6,16E-06	7,65E-06	6,1E-06	7,17E-06	4,89E-06	1,46E-05	9,09E-06	4,87E-06	2,25E-05
		0,412144	3,77E-06	0	4,77E-06	4,29E-06	7,79E-06	5,55E-06	3,9E-06	6,92E-06	4,91E-06	4,07E-06	8,09E-06
		0,270202	2,57E-06	2,08E-06	8,78E-06	6,85E-06	3,12E-06	1,49E-05	9,13E-06	3,75E-06	7,93E-06	6,47E-06	2,76E-06
		0	0	0	0	0	0	0	0	0	0	0	0
		0	0	0	4,63E-06	4,11E-06	0	0	3,66E-06	0	4,14E-06	3,83E-06	0
		538359	4,57E-05	9,23E-05	8,68E-05	7,82E-05	4,89E-05	6,93E-05	7,22E-05	5,54E-05	0,000107	7,02E-05	6,69E-05
		446907	5,45E-05	7,3E-05	7,07E-05	7,15E-05	6,49E-05	6,57E-05	5,84E-05	9,27E-05	8,85E-05	5,8E-05	8,37E-05
		320478	4,2E-05	5,41E-05	5,37E-05	7,24E-05	6,04E-05	5,13E-05	6,21E-05	9,19E-05	9,95E-05	4,69E-05	9,35E-05
		153941	2,14E-05	6,37E-05	4,34E-05	5,05E-05	3,38E-05	4,08E-05	3,67E-05	4,17E-05	4,33E-05	3,26E-05	4,92E-05
		458754	5,46E-05	5,99E-05	9,36E-05	7,68E-05	5,69E-05	5,98E-05	6,07E-05	4,29E-05	8,16E-05	5,48E-05	5,77E-05
		0,385681	3,32E-06	0	0	0	4,88E-06	0	0	0	0	0	0,000004
		0,997192	3,38E-06	0	7,6E-06	1,01E-05	2,25E-06	2,9E-06	1,02E-05	6,64E-06	3,41E-06	7,53E-06	5,62E-06
		445279	3,01E-05	3,47E-05	5,64E-05	4,7E-05	2,71E-05	3,36E-05	5,06E-05	2,18E-05	5,37E-05	5,08E-05	2,47E-05
		0,504628	2,43E-06	5,14E-06	6,53E-06	5,36E-06	2,68E-06	5,64E-06	6,68E-06	2,54E-06	3,91E-06	3,93E-06	3,32E-06
		0	0	4,14E-06	5,2E-06	5,79E-06	0	3,99E-06	4,12E-06	0	0	4,1E-06	0
		0,02061	1,46E-05	2,84E-06	2,26E-05	6,02E-06	3,16E-06	3,69E-06	3,81E-06	3,83E-06	0	0	0
		0,153684	0	2,06E-06	2,21E-06	1,81E-06	1,38E-06	1,69E-06	0	1,81E-06	2,1E-06	1,74E-06	0
		435492	7,44E-05	0,000344	0,000395	0,000413	0,00014	0,000607	0,000411	0,000155	0,000715	0,000407	0,00012
		151403	1,16E-05	9,68E-06	5,56E-05	3,54E-05	3,44E-05	5,49E-05	4,7E-05	5,63E-05	9,34E-05	6,34E-05	6,47E-05
		0	4,93E-06	5,82E-06	7,97E-06	7,99E-06	3,05E-06	4,03E-06	5,74E-06	8,96E-06	4,61E-06	3,79E-06	7,56E-06
		0,000152989	0,000201	0,000175	0,000336	0,000308	0,000224	0,000366	0,000333	0,000277	0,000477	0,000314	0,000285
		555079	7,51E-05	0,000146	0,00022	0,000235	0,000103	0,000318	0,00022	0,000124	0,000391	0,000217	0,000121
		0,894887	1,42E-05	2,83E-06	1,97E-05	1,62E-05	0,000007	1,39E-05	0,00001	1,88E-05	1,9E-05	1,52E-05	2,69E-05
		0	0	0	0	0	0	0	0	0	0	0	0
		281294	2,91E-05	2,17E-06	1,87E-05	1,44E-05	1,74E-05	1,49E-05	1,14E-05	2,73E-05	2,05E-05	1,44E-05	3,26E-05
		0,000108057	0,00012	3,21E-05	8,53E-05	5,74E-05	8,52E-05	6,26E-05	4,41E-05	0,000144	9,37E-05	5,37E-05	0,000221
		152836	1,79E-05	5,74E-06	9,71E-06	6,78E-06	1,5E-05	7,67E-06	5,17E-06	2,03E-05	1,62E-05	9,48E-06	3,16E-05
		0,668845	7,09E-06	4,59E-06	9,09E-06	8,53E-06	5,76E-06	8,21E-06	8,92E-06	1,01E-05	1,19E-05	6,99E-06	1,09E-05
		664531	7,86E-05	2,86E-05	8,36E-05	8,75E-05	7,91E-05	8,4E-05	6,46E-05	9,33E-05	8,55E-05	6,48E-05	9,51E-05
		968752	9,3E-05	7,77E-05	0,000109	7,68E-05	8,21E-05	8,13E-05	7,17E-05	0,0001	0,000125	8,06E-05	0,00011
		0,792574	0	0	7,66E-06	9,12E-06	3,41E-06	8,56E-06	9,91E-06	4,33E-06	6,69E-06	4,29E-06	0
		495161	1,73E-05	2,26E-05	5,67E-05	4,84E-05	2,56E-05	4,4E-05	5,71E-05	2,2E-05	3,23E-05	2,75E-05	5,89E-06
		0	0	0	3,15E-06	0	0	0	0	0	0	0	0
		0	0	0	0	0	0	0	0	0	0	0	0
		0	0	0	0	0	0	0	0	0	0	0	0
		0	0	0	0	0	0	0	0	0	0	0	0
		0	0	0	0	0	0	0	0	0	0	0	0
		0	0	0	0	0	0	0	0	0	0	0	0
		0	0	0	0	0	0	0	0	0	0	0	0
		0,124086	1,28E-06	0	0	1,49E-06	1,14E-06	0	0	0	0	0	0
		0,411612	0	0	5,12E-06	4,72E-06	3,53E-06	4,55E-06	4,4E-06	0	5,05E-06	4,42E-06	4,37E-06
		255205	3,39E-05	5,65E-05	5,86E-05	5,19E-05	3,42E-05	4,47E-05	4,31E-05	5,61E-05	6,25E-05	4,17E-05	3,99E-05
		0	0	0	0	0	0	0	0	0	0	0	0
		0	0	0	0	0	0	0	0	0	0	0	0
		0	0	0	5,54E-06	0	0	0	1,45E-05	0	1,51E-05	4,61E-06	0
		0	5,75E-06	4,76E-06	0	0	0	6,05E-06	5,94E-06	6,3E-06	8,3E-06	0	0
		0,040377	2,25E-06	9,61E-06	7,54E-06	6,74E-06	9,62E-06	6,46E-06	1,07E-05	1,73E-05	1,21E-05	8,1E-06	1,07E-05
		0	0	0	0	0	0	0	0	2,76E-06	0	0	2,68E-06
		851317	5,35E-05	2,66E-05	4,36E-05	3,02E-05	6,52E-05	4,58E-05	4,73E-05	9,27E-05	5,72E-05	3,47E-05	0,000119
		0	0	0	0	0	0	0	0	0	0	0	0
		199326	1,11E-05	1,51E-05	2,52E-05	1,85E-05	1,15E-05	1,91E-05	1,7E-05	1,18E-05	3,16E-05	2,36E-05	1,73E-05
		0,801752	1,9E-06	4,71E-06	7,27E-06	5,15E-06	2,25E-06	5,11E-06	9,45E-06	3,49E-06	8,88E-06	1,17E-05	6,17E-06
		0	0	0	0	0	0	0	0	0	0	0	0
		0	0	0	0	0	0	0	0	0	0	0	0
		0,206048	0	2,65E-06	2,21E-06	2,21E-06	2,7E-06	4,16E-06	0	4,34E-06	4,92E-06	3,16E-06	6,31E-06
		0,481573	0	7,69E-06	1,13E-05	8,96E-06	8,39E-06	8,64E-06	6,6E-06	3,4E-06	0,000009	7,54E-06	6,67E-06
		0	0	4,3E-06	6,39E-06	4,6E-06	0	4,1E-06	7,97E-06	0	0	4,22E-06	0
		0,124547	0	3,88E-06	2,24E-06	1,47E-06	1,58E-06	2,08E-06	1,9E-06	2,93E-06	1,69E-06	1,87E-06	1,39E-06
		0	0	0	0	0	0	0	0	0	0	0	0
		0,043648	3,73E-06	6,56E-06	5,37E-06	4,83E-06	3,74E-06	4,44E-06	4,78E-06	0	0	4,49E-06	0
		0	3,43E-06	0	0	4,37E-06	0	4,52E-06	0	0	0	0	4,06E-06
		0,303196	3,17E-06	9,59E-06	0	3,64E-06	2,86E-06	0	3,31E-06	0	0	0	3,41E-06
		0	0	0	0	0	0	0	0	0	0	0	0
		0,257717	0	0	0	0	0	0	0	0	0	0	0
		0	0	0	0	0	0	0	1,08E-05	0	0	0	0
		0	0	2,99E-06	0	0	1,52E-06	0	0	0	0	0	0
		0	2,39E-06	0	0	0	0	0	0	0	0	0	2,6E-06
		0,149902	0	0	0	0	0	0	3,21E-06	1,76E-06	0	1,7E-06	0
		0,355483	1,68E-06	0	3,14E-06	2,74E-06	2,48E-06	1,98E-06	3,66E-06	2,94E-06	0	1,91E-06	1,89E-06
		0	0	0	0	0	0	0	0	0	0	0	0
		213795	1,76E-05	0	9,43E-06	2,37E-05	0	7,23E-06	2,17E-05	1,01E-05	1,99E-05	1,12E-05	7,38E-06
		510303	5,43E-05	7,52E-05	0,000106	8,46E-05	6,36E-05	8,43E-05	9,05E-05	9,92E-05	0,000112	9,69E-05	8,4E-05
		0,314222	0	0	0	3,53E-06	0	3,29E-06	3,6E-06	0	3,86E-06	0	3,33E-06
		247421	8,95E-06	9,22E-06	1,15E-05	1,29E-05	1,34E-05	1,95E-05	1,08E-05	1,62E-05	2,02E-05	9,09E-06	1,81E-05
		0	0	0	0	0	0	0	0	0	0	0	0
		0	0	0	0	9,3E-06	7,56E-06	0	0	0	0	8,51E-06	0
		0,289339	0	3,66E-06	6,98E-06	8,4E-06	1,45E-06	5,43E-06	3,1E-06	1,87E-06	7,96E-06	5,48E-06	4,23E-06
		0,000138887	3,41E-05	1,74E-05	2,32E-05	0,00003	7,24E-05	4,18E-05	4,08E-05	6,51E-05	4,89E-05	2,8E-05	7,37E-05
		121076	9,71E-06	1,19E-05	2,67E-05	1,73E-05	6,29E-06	1,66E-05	1,73E-05	1,57E-05	3,57E-05	2,31E-05	2,52E-05
		0	0	0	0	0	0	0	0	0	0	0	0
		0	0	0	0	0	0	0	0	0	0	0	0
		0	0	0	2,39E-06	0	0	2,07E-06	0	0	2,02E-06	1,88E-06	3,78E-06
		0	0	0	0	0	0	0	0	0	0	0	0
		0,296162	2,75E-06	0	5,65E-06	3,25E-06	1,86E-06	4,46E-06	5,44E-06	7,7E-06	4,28E-06	4,59E-06	6,83E-06
		0,455825	4,59E-06	0	0	5,47E-06	4,58E-06	0	0	1,03E-05	6,57E-06	5,14E-06	1,2E-05
		0,839415	1,04E-05	4,5E-06	1,2E-05	7,02E-06	8,53E-06	8,68E-06	1,03E-05	2,1E-05	1,79E-05	8,91E-06	2,66E-05
		122148	9,82E-06	5,63E-06	9,84E-06	1,01E-05	4,4E-06	7,98E-06	1,29E-05	5,35E-06	6,33E-06	9,43E-06	4,18E-06
		0	0	0	0	0	0	0	0	0	0	0	0
		0,387469	2,75E-06	0	0	0	0	0	0	4,48E-06	0	2,99E-06	6,01E-06
		0	0	0	0	0	0	0	0	0	0	0	0
		0	0	0	0	0	0	0	0	0	0	0	0
		0	0	0	0	0	0	0	0	0	0	0	6,39E-06
		0,405422	1,28E-06	1,06E-06	2,26E-06	2,88E-06	1,15E-06	1,45E-06	0	0	1,67E-06	2,73E-06	2,72E-06
		0	0	0	0	0	0	0	0	0	0	0	0
		0,586547	0	0	0	0	0	0	0	0	0	0	0
		0	0	0	0	0	0	0	0	0	0	0	0
		560433	3,29E-05	1,61E-05	5,85E-05	4,8E-05	5,07E-05	4,07E-05	6,22E-05	4,48E-05	4,2E-05	4,41E-05	1,32E-05
		0,000135433	7,89E-05	7,24E-05	9,57E-05	9,38E-05	0,000118	0,0001	0,000145	0,000128	9,01E-05	9,46E-05	9,74E-05
		0	0	0	0	0	0	0	0	0	0	0	0
		0,69277	5,48E-05	6,04E-05	9,98E-05	8,55E-05	6,41E-05	7,92E-05	0,000114	7,8E-05	0,000126	0,000107	7,32E-05
		0	0	0	0	0	0	0	0	0	0	0	0
		0	0	0	0	0	0	0	0	0	0	0	0
		230222	3,17E-05	2,43E-05	4,57E-05	3,12E-05	2,78E-05	3,84E-05	3,15E-05	3,48E-05	5,77E-05	4,86E-05	4,77E-05
		0	0	0	0	0	0	0	0	0	0	0	0
		0,400897	0	3,15E-06	4,29E-06	0	3,34E-06	0	0	0	0	0	4,09E-06
		507643	3,81E-05	1,79E-05	4,8E-05	3,56E-05	5,16E-05	3,86E-05	4,27E-05	6,55E-05	3,98E-05	3,32E-05	6,23E-05
		0	0	0	0	0	0	2,61E-06	2,85E-06	0	0	2,68E-06	2,64E-06
		0	0	0	0	0	0	0	0	0	0	0	0
		0,464818	7,06E-06	4,9E-06	1,32E-05	1,2E-05	3,96E-06	8,08E-06	9,52E-06	4,87E-06	9,43E-06	7,97E-06	4,77E-06
		140246	5,02E-06	1,18E-05	2,66E-05	1,85E-05	1,43E-05	2,81E-05	4,01E-05	5,22E-05	7,31E-05	4,21E-05	3,21E-05
		0,338416	0	1,4E-06	3,51E-06	2,04E-06	1,58E-06	1,89E-06	1,93E-06	3,88E-06	3,93E-06	3,19E-06	3,16E-06
		0	0	0	0	0	0	0	0	0	0	0	0
		0	0	0	0	0	0	0	0	0	0	0	0
		0	0	0	0	0	0	3,12E-06	0	0	4,76E-06	0	2,85E-06
		0,873213	4,07E-06	1,82E-06	2,38E-06	2,42E-06	2,5E-06	3,08E-06	4,39E-06	4,63E-06	3,61E-05	6,08E-06	1,36E-05
		0	0	0	8,76E-07	0	0	0	6,93E-07	7,61E-07	0	0	0
		0	0	0	0	0	0	0	0	0	0	0	0
		0	0	0	0	0	0	0	0	0	0	0	0
		0,655711	3,73E-06	5,17E-06	4,74E-06	4,27E-06	0	4,26E-06	0	0	4,34E-06	4,06E-06	0
		0,450392	6,81E-06	1,42E-06	2,02E-06	2,07E-06	1,61E-06	0	2,07E-06	1,97E-06	0	1,92E-06	1,93E-06
		844697	9,78E-05	9,49E-05	7,48E-05	5,47E-05	9,48E-05	6,04E-05	6,52E-05	0,000136	0,000122	4,92E-05	0,000149
		0,732766	3,45E-06	0	0	2,62E-06	4,26E-06	2,48E-06	2,52E-06	2,57E-06	0	2,51E-06	6,25E-06
		0	0	0	0	0	5,65E-06	0	0	0	0	0	0
		0	0	0	0	0	0	0	0	0	0	0	0
		0,490343	2,76E-06	1,32E-05	3,45E-06	3,26E-06	3,35E-06	3,09E-06	2,83E-06	3,11E-06	3,6E-06	2,96E-06	3,96E-06
		0,854409	1,65E-06	3,02E-06	3,1E-06	0	2,41E-06	1,87E-06	2,8E-06	0	0	1,89E-06	1,89E-06
		0	0	0	0	0	0	0	0	0	0	0	0
		0	0	0	0	0	0	0	0	0	0	0	0
		165223	3,37E-06	1,17E-05	1,75E-05	1,12E-05	3,62E-06	1,09E-05	2,38E-05	3,89E-06	3,2E-05	4,03E-05	2,39E-05
		0,310214	0	0	8,98E-06	3,73E-06	0	3,47E-06	1,17E-05	0	4,48E-05	0,000114	1,74E-05
		114633	4,33E-06	4,57E-06	2,12E-05	1,28E-05	7,21E-06	1,36E-05	2,05E-05	4,87E-06	3,08E-05	4,69E-05	3,95E-05
		0	0	0	0	0	0	0	0	0	4,94E-06	4,07E-06	9,46E-06
		103806	2,87E-05	1,2E-05	5,51E-05	4,34E-05	4,08E-05	4,73E-05	3,71E-05	2,3E-05	6,31E-05	7,52E-05	0,000106
		0	1,96E-05	6,26E-06	7,14E-05	4,58E-05	2,28E-05	0,00005	3,49E-05	1,14E-05	7,3E-05	6,54E-05	0,000151
		0	0	0	0	0	0	0	0	0	0	0	6,08E-06
		0	0	0	0	0	0	0	0	0	0	0	0
		0	0	0	0	0	0	0	0	0	0	0	0
		0	2,53E-06	0	1,62E-06	1,48E-06	1,13E-06	1,35E-06	1,34E-06	0	1,67E-06	1,39E-06	8,27E-06
		0	0	0	0	0	0	0	0	0	0	0	2,01E-06
		0	0	0	0	0	0	0	0	0	0	0	0
		0	0	0	0	0	0	0	0	2,89E-06	0	0	0
		387128	1,38E-05	1,39E-05	1,65E-05	1,13E-05	1,14E-05	1,42E-05	1,22E-05	5,3E-06	1,24E-05	1,04E-05	1,3E-05
		0,483985	1,1E-06	3,31E-06	4,34E-06	2,23E-06	2,09E-06	3,74E-06	2,51E-06	1,28E-06	1,53E-06	3,17E-06	3,36E-06
		0,313114	3,85E-06	4,95E-06	5,03E-06	3,15E-06	3,45E-06	5,38E-06	1,71E-06	3,01E-06	5,38E-06	0	2,34E-06
		0	0	0	0	0	0	1,58E-06	0	0	1,74E-06	0	0
		0	0	0	0	0	0	0	0	0	0	0	0
		0	0	0	3,48E-06	0	0	0	0	0	0	0	0
		0	0	0	0	0	0	0	0	0	0	0	0
		0,412589	6,71E-06	4,07E-06	3,62E-06	7,28E-06	4,38E-06	4,47E-06	8,28E-06	2,31E-06	5,47E-06	6,06E-06	6,03E-06
		0	0	0	0	1,18E-05	9,04E-06	0	0	0	0	0	0
		0	0	0	0	3,48E-06	0	0	0	0	0	0	0
		0,039873	0	3,14E-06	0	0	0	0	0	0	0	0	0
		0,524481	0,000003	0,000005	3,56E-06	3,62E-06	2,77E-06	5,09E-06	7,86E-06	4,59E-06	4,11E-06	3,4E-06	6,76E-06
		0,855733	4,07E-06	6,63E-06	1,01E-05	2,55E-05	4,8E-06	3,51E-06	5,21E-06	6,49E-06	1,09E-05	9,29E-06	3,47E-06
		193936	1,52E-05	1,06E-05	7,58E-06	2,18E-05	1,14E-05	4,72E-06	1,05E-05	6,64E-06	5,48E-06	5,27E-06	6,56E-06
		0	0	0	0	0	0	0	0	0	0	0	0
		0,575135	1,51E-06	5,07E-06	0	3,86E-06	1,41E-06	0	0	0	0	0	0
		0,510009	0	4,03E-06	0	0	0	0	0	0	0	0	0
		200878	4,97E-06	1,17E-05	6,98E-06	1,81E-05	1,4E-05	5,69E-06	8,09E-06	7,7E-06	1,09E-05	5,64E-06	1,31E-05
		0,12927	3,4E-06	1,7E-05	9,66E-06	2,41E-05	9,12E-06	6,26E-06	5,98E-06	5,81E-06	1,05E-05	1,26E-05	8,4E-06
		0	0	0	0	0	0	0	0	0	0	0	0
		0	0	0	0	0	0	0	0	0	0	0	0
		0	0	0	0	0	0	0	0	0	0	0	1,89E-06
		0	0	5,99E-06	5,3E-06	0	0	4,98E-06	8,07E-06	0	8,27E-06	4,73E-06	0
		0,296613	2,08E-06	6,26E-06	7,2E-06	4,69E-06	1,86E-06	3,32E-06	5,28E-06	0	4,21E-06	7,47E-06	2,24E-06
		0	0	0	0	0	0	0	2,46E-06	0	0	0	0
		179755	2,54E-05	8,91E-06	1,56E-05	1,43E-05	1,5E-05	1,88E-05	9,8E-06	1,01E-05	9,43E-06	8,36E-06	9,98E-06
		0	0	0	0	0	0	0	3,65E-06	0	0	0	0
		0	1,24E-05	0	0	0	0	0	0	0	0	0	0
		0,17386	1,77E-05	2,11E-05	3,2E-05	2,84E-05	1,87E-05	2,63E-05	1,97E-05	1,84E-05	3,51E-05	2,57E-05	1,9E-05
		120395	1,11E-05	1,28E-05	2,41E-05	2,65E-05	1,36E-05	1,27E-05	2,07E-05	2,08E-05	0,00003	2,07E-05	2,06E-05
		0	6,79E-06	1,25E-05	1,56E-05	8,68E-06	6,73E-06	1,2E-05	2,99E-05	0	1,35E-05	8,13E-06	0
		0	0	0	0	0	0	0	4,08E-06	0	0	0	0
		0,34101	1,97E-05	2,94E-05	3,85E-05	2,58E-05	3,51E-05	4,58E-05	3,03E-05	3,28E-05	3,88E-05	3,73E-05	3,81E-05
		314239	2,12E-05	1,5E-05	1,58E-05	1,91E-05	1,83E-05	2,09E-05	2,21E-05	1,9E-05	1,92E-05	1,96E-05	1,44E-05
		0	0	0	0	0	0	0	2,57E-06	0	0	0	0
		0	0	4,87E-06	4,66E-05	1,89E-05	1,14E-05	3,19E-05	5,21E-05	1,79E-05	0,00006	6,42E-05	1,97E-05
		0	0	0	5,95E-06	5,15E-06	0	7,13E-06	1,17E-05	0	7,97E-06	1,61E-05	0
		199062	5,31E-06	5,21E-06	2,57E-05	1,18E-05	1,03E-05	2,28E-05	2,25E-05	1,2E-05	2,77E-05	3,03E-05	1,47E-05
		0	0	0	0	0	0	0	0	0	0	2,11E-06	2,78E-06
		0	0	0	0	0	0	0	0	0	0	0	6,91E-06
		0,117521	7,88E-07	0	8,93E-07	0	6,96E-07	0	0	0	0	8,49E-07	2,98E-06
		157557	8,26E-06	2,6E-06	1,07E-05	5,88E-06	1,08E-05	7,39E-06	7,94E-06	1,02E-05	5,09E-06	5,06E-06	9,64E-06
		0,073112	3,47E-06	2,22E-06	1,77E-05	1,14E-05	6,42E-06	1,96E-05	1,68E-05	4,88E-06	1,9E-05	2,5E-05	5,76E-06
		0,070424	0	6,59E-06	6,12E-06	2,96E-06	3,85E-06	1,13E-05	5,3E-06	3,74E-06	9,7E-06	1,11E-05	2,77E-06

## Sheet: All kapps and kvivo_max
Code	Kapp_XS1_s^-1	Kapp_XS2_s^-1	Kapp_XS3_s^-1	Kapp_S1_s^-1	Kapp_S2_s^-1	Kapp_S3_s^-1	Kapp_M1_s^-1	Kapp_M2_s^-1	Kapp_M3_s^-1	Kapp_F1_s^-1	Kapp_F2_s^-1	Kapp_F3_s^-1	Kvivo_max_s^-1	Condition	Theoretic_Kcat_s^-1	Locus Tag	KEGG_reaction_ID	energy metabolism	energy metabolism enzyme name
mmp0013_rxn00802[c0]_C00122	0.0654154	0	0	0.289706	0.202815	0.25869	0.484525	0.529595	0.601788	1.73083	1.5191	2.75807	2.75807	F3	107.812	mmp0013	R01086
mmp0043_rxn00830[c0]_C00129							0.0469133	0.0225656		0.147592	0.130787		0.147592	F1	0.592361	mmp0043	R01123
mmp0045_rxn01486[c0]_C00353	0.00155054	0	0	0.00686691	0.00367782	0.00434344	0.00424478	0.00645674	0.0115758	0.0155818	0.0109656	0.0252958	0.0252958	F3	6.34861	mmp0045	R02061
mmp0063_rxn01917[c0]_C04133	0.0261191	0	0	0.115674	0.130693	0.142918	0.382813	0.54709	0.914483	1.81686	1.5345	2.48504	2.48504	F3	43.9005	mmp0063	R02649
mmp0073_rxn01434[c0]_C03406	0.00746486	0	0	0.0330597	0.0347106	0.0453569	0.0751301	0.072631	0.157365	0.247309	0.208864	0.40494	0.40494	F3	0.325	mmp0073	R01954
mmp0079_rxn01362[c0]_C00119	0.0116178	0	0	0.051452	0.106835	0.12875	0.239902	0.158027	0.267431	1.09976	0.402892	1.73667	1.73667	F3	117.346	mmp0079	R01870
mmp0087_rxn01501[c0]_C00356	0.00705595	0	0	0.0312488	0.0223744	0.0192475	0.02968	0.0199457	0.102204	0.145099	0.0624828	0.292863	0.292863	F3	3.56458	mmp0087	R02082
mmp0088_rxn06591[c0]_C03741			0			0.125546	0.1969	0.196872		0.635267	0.377871		0.635267	F1	0.448611	mmp0088	R04109
mmp0116_rxn02465[c0]_C01250	0.0566785	0	0	0.251013	0.203195	0.102983	0.173636	0.107081	0.279299	0.56232	0.395228	1.15689	1.15689	F3	108.882	mmp0116	R03443
mmp0130_rxn00799[c0]_C00122	0.0724916	0	0	0.321045	0.4308	0.736103	1.24676	1.20934		4.18507	3.29838		4.18507	F1	5531.78	mmp0130	R01082
mmp0131_rxn00529[c0]_C00483											0.0352963		0.0352963	F2	4.18611	mmp0131	R00736
mmp0132_rxn00903[c0]_C00141	0.0227894	0	0	0.100928	0.245219	0.134228	0.142436	0.128685	1.20834	0.340867	0.251583	2.60717	2.60717	F3	4.35069	mmp0132	R01214
mmp0133_rxn00834[c0]_C00130	0.00396066	0	0	0.0175406	0.027135	0.0252293	0.0465652	0.0362299	0.051888	0.105512	0.0892958	0.183452	0.183452	F3	46.1888	mmp0133	R01130
mmp0135_rxn01069[c0]_C01102	0.0184502	0	0	0.0817109	0.16389	0.236658	0.458767	0.413907	0.381992	1.4511	1.11979	0.955861	1.4511	F1	7.45556	mmp0135	R01466
mmp0136_rxn02789[c0]_C02631	0.0110344	0	0	0.0488682	0.0752415	0.0658599	0.0744807	0.0729991	0.116878	0.212322	0.216057	0.268843	0.268843	F3	37.1238	mmp0136	R03968
mmp0153_rxn10434[c0]_C00026	0.000230818	0	0	0.00102223	0.00053236	0.00148343	0.00184563	0.00250015	0.00424785	0.0122904	0.010694	0.0153892	0.0153892	F3	5.17431	mmp0153	R08213
mmp0178_rxn03084[c0]_C04376	0.014744	0	0	0.065297	0.0950962	0.0848262	0.17421	0.133075	0.323196	1.41653	0.818248	0.633494	1.41653	F1	4.69514	mmp0178	R04463
mmp0179_rxn03084[c0]_C04376	0.0436583	0	0	0.19335	0.304686	0.306293	0.16052	0.120731	0.703205	0.754672	0.557623	2.0961	2.0961	F3	7.36736	mmp0179	R04463
mmp0180_rxn00048[c0]_C00255	0.000309159	0		0.00136918	0.00233658		0.0100511	0.0100497	0.00583671	0.0170988	0.0193154	0.0371168	0.0371168	F3	864.629	mmp0180	R00066
mmp0185_rxn01022[c0]_C00170			0			0.00257087	0.00580803	0.00854359		0.0262961	0.0117028	0.0302536	0.0302536	F3	6.28542	mmp0185	R01402
mmp0224_rxn01629[c0]_C03741	0.0280382	0	0	0.124173	0.0907259	0.0922396	0.04893	0.055104	0.150495	0.160695	0.157661	0.222707	0.222707	F3	4.45625	mmp0224	R02272
mmp0225_rxn00611[c0]_C00111	0.00287972	0		0.0127534	0.00809328								0.0127534	S1	4.94514	mmp0225	R00842
mmp0273_rxn07307[c0]_C00074	0.000475698	0	0	0.00210673	0.00193622	0.0050539		0.0033133		0.0274629	0.0109454	0.0140268	0.0274629	F1	1.40903	mmp0273	R07476
mmp0283_rxn00117[c0]_C00008							0.18604	0.152237			0.87185		0.87185	F2	0.536111	mmp0283	R00156
mmp0293_rxn00786[c0]_C00111	0.296994		0	1.3153		0.74936	0.805038	0.194793	1.96877	4.50663	1.25536	4.31952	4.50663	F1	3.19306	mmp0293	R01068
mmp0295_rxn01300[c0]_C00263	0.165836	0	0	0.73444	0.514023	0.751435	1.41246	0.624121	1.74198	7.16449	4.39902	9.97034	9.97034	F3	2.41944	mmp0295	R01771
mmp0318_rxn00898[c0]_C00141	0.0251838	0	0	0.111532	0.18738	0.171181	0.298871	0.308211	0.622566	0.918747	0.769834	1.51028	1.51028	F3	87.1008	mmp0318	R01209
mmp0320_rxn01739[c0]_C00493	0.0393418	0		0.174234	0.376479		0.430427		1.13421	1.88779	1.39602	3.60633	3.60633	F3	5.30625	mmp0320	R02412
mmp0385_rxn00119[c0]_C00105	0.0343581	0	0	0.152162	0.201974	0.109214	0.179778	0.194787	0.575164	0.328309	0.490996	0.439932	0.575164	M3	3.60278	mmp0385	R00158
mmp0392_rxn02895[c0]_C03838	0.0338135	0	0	0.149751	0.133732	0.356405	0.221163	0.107614	0.397007	0.974817	0.401003	1.03515	1.03515	F3	5.22639	mmp0392	R04144
mmp0394_rxn02264[c0]_C01024								0.0146479		0.057029	0.0224277	0.0580549	0.0580549	F3	30.7925	mmp0394	R03165
mmp0396_rxn00459[c0]_C00074	0.130976	0	0	0.580057	1.39528	0.340356	0.661915	0.413991	0.604262	1.12383	1.07392	1.75936	1.75936	F3	4.97014	mmp0396	R00658
mmp0410_rxn00770[c0]_C00119	0.0442798	0	0	0.196103	0.17469	0.133546	0.874734	0.50171	0.210099	1.34486	1.10747	0.688915	1.34486	F1	2.38819	mmp0410	R01049
mmp0417_rxn03175[c0]_C04916	0.0181782	0		0.0805062	0.0747425					0.577347	0.567045	0.552806	0.577347	F1	5.83542	mmp0417	R04640
mmp0539_rxn03062[c0]_C04236	0.0159478	0	0	0.0706283	0.137118	0.103352	0.136193	0.107627	0.109538	0.314669	0.284709	0.367428	0.367428	F3	29.6941	mmp0539	R04426
mmp0540_rxn03147[c0]_C04751	0.0105952	0	0	0.0469233	0.0286485	0.0492563	0.0758849	0.0784221	0.0729855	0.251843	0.246495	0.179379	0.251843	F1	3.92014	mmp0540	R04591
mmp0541_rxn00420[c0]_C01005			0			0.449728	0.749851			2.04902	2.01653		2.04902	F1	45.1489	mmp0541	R00582
mmp0548_rxn02473[c0]_C04666	0.0104833	0	0	0.0464277	0.0322933	0.0228394	0.0607929	0.0673995	0.120441	0.377788	0.224821		0.377788	F1	38.7437	mmp0548	R03457
mmp0553_rxn01019[c0]_C00169	0.0439716	0	0	0.194738	0.13039	0.082569	0.126263	0.147624	0.241143	0.283527	0.447822	1.24155	1.24155	F3	475.76	mmp0553	R01398
mmp0602_rxn00710[c0]_C00011	0.0375974	0	0	0.166508	0.115472	0.191262	0.5181	0.341512	0.282078	1.43873	0.85147	0.919707	1.43873	F1	3.23958	mmp0602	R00965
mmp0626_rxn00364[c0]_C00055	0.000730507	0	0	0.00323521	0.0010783	0.000608277	0.00588068	0.00573353	0.00122284	0.018501	0.0164562	0.00277491	0.018501	F1	2.03819	mmp0626	R00512
mmp0645_rxn00248[c0]_C00036	0.0157466	0	0	0.0697374	0.1873	0.026772	0.667614	0.171339	0.232006	2.11616	0.693603	0.43478	2.11616	F1	3.80486	mmp0645	R00342
mmp0660_rxn00139[c0]_C00119							0.00579662	0.00546654	0.00471387				0.00579662	M1	2.74861	mmp0660	R00190
mmp0672_rxn01790[c0]_C00966			0			0.012571			0.0166494		0.0564811	0.0738204	0.0738204	F3	4.87778	mmp0672	R02472
mmp0687_rxn00747[c0]_C00111	0.0378895	0	0	0.167802	0.0962518	0.195293	0.169369	0.165753	0.250662	1.01101	0.635116	0.702855	1.01101	F1	4.97639	mmp0687	R01015
mmp0872_rxn00060[c0]_C00931	0.00121432		0	0.00537788		0.0124973	0.0204905	0.0144244	0.0166631	0.0198062	0.0187837	0.0198444	0.0204905	M1	2.075	mmp0872	R00084
mmp0893_rxn00410[c0]_C00063	0.0152966	0	0	0.0677443	0.0362617	0.0711819	0.0857352	0.0868923	0.323709	0.30903	0.247481	0.917275	0.917275	F3	5.42917	mmp0893	R00571
mmp0897_rxn01636[c0]_C00624	0.209194	0	0	0.926461	0.688161	0.801467	0.525299	0.553735	2.10966	4.14487	2.27646	6.94933	6.94933	F3	6.19583	mmp0897	R02282
mmp0904_rxn02569[c0]_C05172	0.00121641		0	0.00538715		0.00516354	0.0058314		0.0122331	0.0391492	0.0308547	0.0300191	0.0391492	F1	3.43194	mmp0904	R03595
mmp0918_rxn00416[c0]_C00152							1.12132						1.12132	M1	4.27014	mmp0918	R00578
mmp0936_rxn01740[c0]_C02637			0			0.370483	0.741509	1.00561	0.403583	2.1424	2.73716	3.55891	3.55891	F3	1079.76	mmp0936	R02413
mmp0947_rxn00789[c0]_C00119	0.0144982	0	0	0.0642084	0.0880587	0.0571363	0.061352	0.0544929	0.028725	0.145292	0.136265	0.189423	0.189423	F3	0.817361	mmp0947	R01071
mmp0966_rxn02287[c0]_C01051	0.000425972	0	0	0.00188651	0.00176068	0.0059469	0.0079745	0.00514321	0.00102573	0.0132573	0.00778649	0.00489819	0.0132573	F1	89.432	mmp0966	R03194
mmp0968_rxn00863[c0]_C01929	0.00458819	0	0	0.0203198	0.0497677	0.05148	0.0830735	0.0583288	0.015872	0.240998	0.200861	0.105159	0.240998	F1	11.0083	mmp0968	R01163
mmp0971_rxn03136[c0]_C00122	0.00731529	0	0	0.0323973	0.0191954	0.0368041	0.0558459	0.0919287	0.0355557	0.227296	0.21878	0.201682	0.227296	F1	45.9657	mmp0971	R04559
mmp1004_rxn02508[c0]_C04302			0			0.0660683							0.0660683	S3	2.89792	mmp1004	R03509
mmp1007_rxn00791[c0]_C00108	0.00813319	0	0	0.0360196	0.011582	0.0963818	0.0672533	0.163594	0.121175	0.480319	0.300657	0.388969	0.480319	F1	6.98889	mmp1007	R01073
mmp1008_rxn02507[c0]_C00011	0.00588061	0	0	0.0260436	0.0144511	0.071777		0.110946	0.127827	0.163347	0.160432	0.249857	0.249857	F3	47.6782	mmp1008	R03508
mmp1009_rxn01465[c0]_C00438									1.10797				1.10797	M3	4.38819	mmp1009	R01993
mmp1017_rxn00337[c0]_C03082	0.156733	0	0	0.694124	0.56734	1.26558	2.8897	1.87319	1.65225	3.31375	3.97552	5.13936	5.13936	F3	2.01181	mmp1017	R00480
mmp1034_rxn01513[c0]_C00364			0			0.0283305	0.0455198	0.0413572			0.128348	0.164481	0.164481	F3	2.03264	mmp1034	R02094
mmp1063_rxn00902[c0]_C00141	0.0230369	0	0	0.102024	0.153704	0.128642	0.270414	0.379808	0.861646	0.854993	0.752035	1.49114	1.49114	F3	67.5333	mmp1063	R01213
mmp1072_rxn00260[c0]_C00036	0.747506		0	3.31049		3.29765	12.8183	5.26212	7.00166	29.072	25.9134	44.911	44.911	F3	164.703	mmp1072	R00355
mmp1077_rxn01485[c0]_C06156	0.00527446			0.0233591							0.123761		0.123761	F2	6.66458	mmp1077	R02060
mmp1101_rxn01637[c0]_C00437	0.0443817	0	0	0.196554	0.476059	0.342383	0.935458	0.592283	1.98361	1.75485	1.7214	3.3552	3.3552	F3	6.03611	mmp1101	R02283
mmp1104_rxn01018[c0]_C00438	0.0452			0.200178								1.24305	1.24305	F3	4.97292	mmp1104	R01397
mmp1113_rxn01200[c0]_C00231	0.0175297	0	0	0.0776339	0.0724494	0.100009	0.101535	0.158212	0.17637	0.409893	0.357439	0.576897	0.576897	F3	2.31736	mmp1113	R01641
mmp1114_rxn01116[c0]_C00199	0.0557813	0		0.247039	0.199513		0.896027	0.37585	0.270765	2.81228	2.5074	1.38756	2.81228	F1	5.54028	mmp1114	R01529
mmp1146_rxn00790[c0]_C00064	0.0508934	0	0	0.225392	0.224368	0.20668	0.651108	0.949375	0.543469	1.32925	1.37773	1.18999	1.37773	F2	5.99236	mmp1146	R01072
mmp1149_rxn02749[c0]_C02226	0.000662191	0	0	0.00293266	0.00664471	0.00451258	0.00863524	0.0077111	0.0102224	0.0196495	0.0169479	0.0185482	0.0196495	F1	59.398	mmp1149	R03896
mmp1189_rxn00777[c0]_C00199	0.0473162	0	0	0.20955	0.228328	0.583827	0.652053		0.778436	1.26394	1.74286	1.13022	1.74286	F2	68.821	mmp1189	R01056
mmp1191_rxn02480[c0]_C01274	14.6663	10.4148	7.29676	31.831	29.3371	25.0571	37.4824	31.5984	44.7349	69.0516	64.6638	85.658	85.658	F3	1.1	mmp1191	R03464	yes	THMPT
mmp1200_rxn00313[c0]_C00011	0.0135463	0	0	0.0599926	0.0341087	0.107959	0.155441	0.0981894	0.138109	0.311794	0.309834	0.423593	0.423593	F3	3.68125	mmp1200	R00451
mmp1205_rxn02476[c0]_C00074	0.198102	0	0	0.877337	0.556754	0.943925	1.41787	1.53635	1.12668	4.76497	3.18491	5.49199	5.49199	F3	3.37361	mmp1205	R03460
mmp1206_rxn00187[c0]_C00064	0.190985	0	0	0.845818	1.00659	1.02517	0.836879	0.593693	2.45943	2.32818	1.85328	7.09599	7.09599	F3	119.491	mmp1206	R00253
mmp1211_rxn01454[c0]_C00332	0.00169748	0	0	0.00751767	0.0158457	0.0093067	0.0192328	0.00659716	0.0383614	0.0348784	0.0212153	0.0870121	0.0870121	F3	286.606	mmp1211	R01978
mmp1212_rxn00178[c0]_C00332	0.000851563	0	0	0.00377133	0.0145556	0.00483738	0.0186103	0.00515914	0.0190748	0.0402849	0.0181213	0.0548123	0.0548123	F3	5.71042	mmp1212	R00238
mmp1216_rxn00260[c0]_C00026	0.256875	0	0	1.13763	2.01533	2.5244	2.67543	4.08387	3.11386	16.4772	11.4107	13.2559	16.4772	F1	5.0079	mmp1216	R00355
mmp1254_rxn02937[c0]_C04640	0.0128665	0	0	0.056982	0.065568	0.0326712	0.0670219	0.07384	0.0997057	0.210712	0.170121	0.22655	0.22655	F3	4.55139	mmp1254	R04208
mmp1258_rxn00029[c0]_C00430			0			0.0518036					0.237739		0.237739	F2	3.95208	mmp1258	R00036
mmp1299_rxn00102[c0]_C00011	0.0242188	0	0	0.107258	0.0734041	0.0829684	0.136825	0.202448	0.151012	0.434647	0.48109	0.526806	0.526806	F3	281.273	mmp1299	R00132
mmp1308_rxn01333[c0]_C00279	0.00224148	0	0	0.00992686	0.00972861	0.0200644	0.0376449	0.0337965	0.0324098	0.100183	0.0785714	0.0994142	0.100183	F1	3.44167	mmp1308	R01827
mmp1310_rxn00832[c0]_C00130	0.00720971	0	0	0.0319298	0.0401075	0.0339691	0.0545902	0.0553708	0.181605	0.236375	0.219417	0.594124	0.594124	F3	71.7133	mmp1310	R01127
mmp1333_rxn01255[c0]_C00251		0	0		0.477248	0.786988		0.863509			2.45165		2.45165	F2	3.43194	mmp1333	R01714
mmp1391_rxn01643[c0]_C03082	0.140382	0	0	0.621711	0.507656	0.298883	0.398036	0.382811	0.599566	1.43696	1.40768	1.91013	1.91013	F3	127.624	mmp1391	R02291
mmp1394_rxn02213[c0]_C02637			0			0.290523	0.812966	0.518749	0.864297	2.40994	2.15512	2.76847	2.76847	F3	48.0184	mmp1394	R03084
mmp1432_rxn00838[c0]_C03794	0.00389603	0	0	0.0172544	0.0219959	0.0571686	0.0687589	0.0502189	0.0531704	0.151913	0.144307	0.1413	0.151913	F1	4.44375	mmp1432	R01135
mmp1487_rxn01053[c0]_C00186	0.00112648	0	0	0.00498888	0.00880506	0.0115704	0.0156713	0.0152268		0.0959788			0.0959788	F1	98.831	mmp1487	R01446
mmp1492_rxn01362[c0]_C00119	0.0210253		0	0.0931151		0.28186	0.456281	0.42216	0.490369	0.681114	0.806687	1.5727	1.5727	F3	0.642361	mmp1492	R01870
mmp1513_rxn00278[c0]_C00022	0.0917635	0	0	0.406395	0.0632697	0.0392203	0.0563432	0.152928	1.46142	4.96391	1.33869	6.28828	6.28828	F3	32.4457	mmp1513	R00396
mmp1528_rxn01000[c0]_C00011			0			0.137353		0.451618		1.38019	1.24578		1.38019	F1	6.44375	mmp1528	R01373
mmp1548_rxn00799[c0]_C00122	0.0954507	0		0.422724	0.321556							2.87076	2.87076	F3	14963.1	mmp1548	R01082
mmp1583_rxn00127[c0]_C01137		0	0		0.00145724	0.00250851	0.0042473	0.00407878	0.00445498	0.0114175			0.0114175	F1	4.60972	mmp1583	R00178
mmp1584_rxn01406[c0]_C00134	0.000715403	0	0	0.00316832	0.00371826	0.00124112	0.00397565	0.00225835	0.00162261	0.0078379	0.00862863	0.00837787	0.00862863	F2	7.47569	mmp1584	R01920
mmp1588_rxn01101[c0]_C03232	0.0148961	0	0	0.0659708	0.0775098	0.0811991	0.137912	0.146494	0.245386	0.308345	0.304201	0.535817	0.535817	F3	0.629167	mmp1588	R01513
mmp1606_rxn12512[c0]_C03492	0.00162516	0		0.00719735	0.00996077		0.0259101	0.0132393	0.0190923		0.0730931	0.0955322	0.0955322	F3	0.646528	mmp1606	R04230
mmp1609_rxn02431[c0]_C01001	11.4173	5.85046	4.48666	24.791	16.4939	15.4216	26.0799	23.1384	23.943	63.3406	54.2468	79.3923	79.3923	F3	5.09097	mmp1609	R03390	yes	Ftr
mmp1680_rxn00555[c0]_C00064	0.00179052	0	0	0.0079297	0.0227698	0.0108239	0.0206268	0.0289414	0.0655292	0.186334	0.0661772	0.0805139	0.186334	F1	4.12569	mmp1680	R00768
mmp1702_rxn01301[c0]_C00441	0.359989	0	0	1.59429	1.48798	0.703996	2.85979	1.69729		8.32495	3.46085	14.888	14.888	F3	1.52986	mmp1702	R01773
mmp1555_rxn03127[c0]_C00000	13.194	4.26752	0.980815	28.2556	11.735	3.28006	3.51084	4.94388	14.8496	9.55684	12.4585	53.5112	53.5112	F3	6.43403	mmp1555		yes	mcr beta
mmp1558_rxn03127[c0]_C00000	3.75865	1.58286	1.92894	8.04933	4.35262	6.45079	5.82764	6.09835	8.324	14.3112	16.1487	22.5686	22.5686	F3	63.5029	mmp1558		yes	mcr gamma
mmp1559_rxn03127[c0]_C00000	10.3583	4.22742	2.30321	22.1828	11.6247	7.70244	6.69414	9.21079	18.6483	17.472	23.3301	53.0259	53.0259	F3	531.209	mmp1559		yes	mcr alpha
mmp1560_rxn03020[c0]_C00000	64.2597	22.3645	119.316	137.615	61.4988	399.018	153.073	201.8	122.736	360.499	334.058	239.109	399.018	S3	62.135	mmp1560		yes	mtr E
mmp1562_rxn03020[c0]_C00000	20.4721	10.8928	155.874	43.842	29.9535	521.276	142.614	179.016	84.4082	333.092	351.525	197.302	521.276	S3	60.2801	mmp1562		yes	mtr C
mmp1567_rxn03020[c0]_C00000	5.93582	3.41503	4.32658	12.7119	9.39079	14.4691	26.2111	28.3138	22.9108	54.2464	62.9044	58.367	62.9044	F2	226.073	mmp1567		yes	mtr H
mmp1297_Fdh_C00000	16.5987	9.96651	10.5695	37.0629	29.5851	38.4423	48.0973	63.4405	62.8313	127.888	145.801	193.994	193.994	F3	314.787	mmp1297		yes	fdh beta
mmp1298_Fdh_C00000	27.1246	12.7533	9.25889	60.5662	37.8576	33.6754	61.2891	81.7182	99.5616	175.89	196.473	302.86	302.86	F3	94.9899	mmp1298		yes	fdh alpha
mmp0825_Hdr_formate_C00000	13.2904	4.94599	8.05121	28.5094	13.6413	27.0135	15.0633	37.2581	32.9433	46.1323	55.5126	75.1166	75.1166	F3	6.91389	mmp0825		yes	hdr A
mmp1053_Hdr_formate_C00000	15.979	8.34134	4.06092	34.2768	23.0058	13.6252	18.1471	82.5199	28.4087	56.6377	68.8951	62.2353	82.5199	M2	26.3885	mmp1053		yes	hdr B2
mmp1054_Hdr_formate_C00000	15.5154	5.66639	7.84652	33.2822	15.6282	26.3267	25.6361	93.615	40.5158	73.6217	80.8589	71.6984	93.615	M2	242.141	mmp1054		yes	Hdr C2
mmp1245_rxn11938[c0]_C00000	27.045	13.5364	11.1553	58.7245	38.1626	38.3431	28.2674	84.796	88.0389	109.934	124.404	194.426	194.426	F3	111.13	mmp1245		yes	fwd/fmd F
mmp1247_rxn11938[c0]_C00000	9.2038	5.44641	10.618	19.9848	15.3548	36.4963	22.3472	32.2464	13.8698	48.389	65.1088	35.007	65.1088	F2	0.849306	mmp1247		yes	fwd/fmd D
mmp1248_rxn11938[c0]_C00000	28.9371	12.4114	13.0041	62.8328	34.9909	44.6977	37.1287	66.1703	50.0544	92.0976	115.869	147.54	147.54	F3	7.01944	mmp1248		yes	fwd/fmd A
mmp1249_rxn11938[c0]_C00000	12.7849	7.12222	7.88662	27.7607	20.0794	27.108	22.777	42.0863	23.2028	55.1725	67.5553	53.5219	67.5553	F2	209.998	mmp1249		yes	fwd/fmd C
mmp0372_rxn03079[c0]_C00000	5.15622	1.96496	1.83708	11.1908	5.53502	6.30855	10.805	8.40841	11.1213	25.1979	27.0723	40.1486	40.1486	F3	110.585	mmp0372		yes	mtd
mmp1191_rxn02480[c0]_C00000	14.6734	10.4032	7.30196	31.8463	29.3045	25.075	37.5008	31.5896	44.7661	69.0433	64.6526	85.6126	85.6126	F3	1.1	mmp1191	R03464	yes	THMPT
mmp0058_rxn03085[c0]_C00000	2.40773	1.3166	1.41142	5.22537	3.70838	4.84637	8.21546	7.35322	8.23847	19.1415	19.4277	26.0151	26.0151	F3	30.3574	mmp0058		yes	mer
mmp0821_Hdr_formate_C00000	17.5527	3.72942	4.78248	37.6526	10.2859	16.0463	13.3219	30.8166	22.1536	54.4801	48.715	44.9862	54.4801	F1	5.42639	mmp0821		yes	vhu/vhc delta
mmp0822_HdrABC_C00000	0	0	0	0	0	0	0	0	0	0	0	0	0	XS1	7.21111	mmp0822		yes	vhu/vhc gamma
mmp0823_HdrABC_C00000	0	0	0	0	0	0	0	0	0	0	0	0	0	XS1	171.645	mmp0823		yes	vhu/vhc alpha
mmp1696_HdrABC_C00000	0	0	0	0	0	0	0	0	0	0	0	0	0	XS1	370.133	mmp1696		yes	vhu/vhc D
	*Multimeric enzymes; values are only shown as an approximation

## Sheet: FVA_PerCondition
Condition	MedianWidth_FVA	MeanWidth_FVA	StdWidth_FVA	P10Width_FVA	P90Width_FVA	FracZeroWidth_FVA	FracCrossZero_FVA
cond_1	0	45.0689	279.314	0	0	0.475291	0.452035
cond_2	0	45.067	279.317	0	0	0.472384	0.457849
cond_3	0	45.1058	279.31	0	0	0.475291	0.450581
cond_4	0	45.0809	279.296	0	0	0.472384	0.472384
cond_5	0	45.0638	279.253	0	0	0.473837	0.434593
cond_6	0	45.1357	279.286	0	0	0.472384	0.428779
cond_7	0	45.1472	279.269	0	0	0.428779	0.4375
cond_8	0	45.0919	279.279	0	0	0.424419	0.456395
cond_9	0	45.0683	279.184	0	0	0.421512	0.472384
cond_10	0	45.1444	279.203	0	0	0.443314	0.473837
cond_11	0	45.1397	279.21	0	0	0.446221	0.450581
cond_12	0	45.1556	279.188	0	0	0.428779	0.463663

## Sheet: FVA_RawFluxWide
Reaction	FVA_cond_1_min	FVA_cond_1_max	FVA_cond_2_min	FVA_cond_2_max	FVA_cond_3_min	FVA_cond_3_max	FVA_cond_4_min	FVA_cond_4_max	FVA_cond_5_min	FVA_cond_5_max	FVA_cond_6_min	FVA_cond_6_max	FVA_cond_7_min	FVA_cond_7_max	FVA_cond_8_min	FVA_cond_8_max	FVA_cond_9_min	FVA_cond_9_max	FVA_cond_10_min	FVA_cond_10_max	FVA_cond_11_min	FVA_cond_11_max	FVA_cond_12_min	FVA_cond_12_max
4-Carboxymuconolactone carboxy-lyase c0	0	0	0	0	0	0	0	0	0	0	0	0	0	0	0	0	0	0	0	0	0	0	0	0
N-L-Argininosuccinate arginie-lyase c0	0.001	0.001	0.000447	0.000447	0.000639	0.000639	0.004428	0.004428	0.003506	0.003506	0.004696	0.004696	0.007933	0.007933	0.007603	0.007603	0.008407	0.008407	0.022645	0.022645	0.021271	0.021271	0.025831	0.025831
Acetyl-CoA D-glucosamine-1-phosphate N-acetyltransferase c0	3.8e-05	3.8e-05	1.7e-05	1.7e-05	2.4e-05	2.4e-05	0.000167	0.000167	0.000132	0.000132	0.000177	0.000177	0.000299	0.000299	0.000286	0.000286	0.000317	0.000317	0.000853	0.000853	0.000801	0.000801	0.000973	0.000973
O-Acetyl-L-homoserine acetate-lyase adding methanethiol c0	0	0	0	0	0	0	0	0	0	0	0	0	0	0	0	0	0	0	0	0	0	0	0	0
aminopeptidase c0	0	0	0	0	0	0	0	0	0	0	0	0	0	0	0	0	0	0	0	0	0	0	0	0
aminopeptidase c0	0	0	0	0	0	0	0	0	0	0	0	0	0	0	0	0	0	0	0	0	0	0	0	0
precorrin-6Y NADP oxidoreductase c0	0	0	0	0	0	0	0	0	0	0	0	0	0	0	0	0	0	0	0	0	0	0	0	0
magnesium transport in/out via permease no H c0	-1.3e-05	-1.3e-05	-6e-06	-6e-06	-8e-06	-8e-06	-5.6e-05	-5.6e-05	-4.4e-05	-4.4e-05	-5.9e-05	-5.9e-05	-0.0001	-0.0001	-9.5e-05	-9.5e-05	-0.000106	-0.000106	-0.000284	-0.000284	-0.000267	-0.000267	-0.000324	-0.000324
2-Dehydro-3-deoxy-D-arabino-heptonate 7-phosphate phosphate-lyase c0	0	0	0	0	0	0	0	0	0	0	0	0	0	0	0	0	0	0	0	0	0	0	0	0
Formamidopyrimidine nucleoside triphosphate 7 8-8 9-dihydrolase c0	0	0	0	0	0	0	0	0	0	0	0	0	0	0	0	0	0	0	0	0	0	0	0	0
5-Methyltetrahydropteroyltri-L-glutamate L-homocysteine c0	0	0	0	0	0	0	0	0	0	0	0	0	0	0	0	0	0	0	0	0	0	0	0	0
S-malate NAD oxidoreductase c0	-0.001599	-0.001599	-0.000715	-0.000715	-0.001022	-0.001022	-0.007084	-0.007084	-0.005608	-0.005608	-0.007512	-0.007512	-0.01269	-0.01269	-0.012162	-0.012162	-0.013448	-0.013448	-0.036224	-0.036224	-0.034026	-0.034026	-0.04132	-0.04132
L-Homoserine NADP oxidoreductase c0	0	0	0	0	0	0	0	0	0	0	0	0	0	0	0	0	0	0	0	0	0	0	0	0
6 7-Dimethyl-8-1-D-ribityllumazine 6 7-dimethyl-8-1-D-ribityl c0	2.5e-05	2.5e-05	1.1e-05	1.1e-05	1.6e-05	1.6e-05	0.000111	0.000111	8.8e-05	8.8e-05	0.000118	0.000118	0.000199	0.000199	0.000191	0.000191	0.000211	0.000211	0.000568	0.000568	0.000534	0.000534	0.000648	0.000648
NCAIR synthetase and NCAIR mutase c0	0.000817	0.000817	0.000365	0.000365	0.000522	0.000522	0.003617	0.003617	0.002864	0.002864	0.003836	0.003836	0.00648	0.00648	0.00621	0.00621	0.006867	0.006867	0.018498	0.018498	0.017375	0.017375	0.0211	0.0211
aminopeptidase c0	0	0	0	0	0	0	0	0	0	0	0	0	0	0	0	0	0	0	0	0	0	0	0	0
L-Lysine 2 3-aminomutase c0	0	0	0	0	0	0	0	0	0	0	0	0	0	0	0	0	0	0	0	0	0	0	0	0
rxn07586 c0	0	0	0	0	0	0	0	0	0	0	0	0	0	0	0	0	0	0	0	0	0	0	0	0
3-Carboxy-3-hydroxy-4-methylpentanoate 3-methyl-2-oxobutanoate-lyase c0	0.001521	0.001521	0.00068	0.00068	0.000972	0.000972	0.006738	0.006738	0.005334	0.005334	0.007146	0.007146	0.012071	0.012071	0.011569	0.011569	0.012792	0.012792	0.034458	0.034458	0.032367	0.032367	0.039306	0.039306
O-Acetyl-L-homoserine acetate-lyase adding methanethiol c0	0	0	0	0	0	0	0	0	0	0	0	0	0	0	0	0	0	0	0	0	0	0	0	0
anteisopentadecanoyl-CDPdiacylglycerol-serine O-phosphatidyltransferase c0	0	0	0	0	0	0	0	0	0	0	0	0	0	0	0	0	0	0	0	0	0	0	0	0
S-Adenosyl-L-methionine uroporphyrin-III C-methyltransferase c0	-1.3e-05	-1.3e-05	-6e-06	-6e-06	-8e-06	-8e-06	-5.6e-05	-5.6e-05	-4.4e-05	-4.4e-05	-5.9e-05	-5.9e-05	-0.0001	-0.0001	-9.5e-05	-9.5e-05	-0.000106	-0.000106	-0.000284	-0.000284	-0.000267	-0.000267	-0.000324	-0.000324
2-Phospho-D-glycerate hydro-lyase c0	-0.006505	-0.006505	-0.002907	-0.002907	0	-0.004155	-0.028807	-0.028807	-0.022804	-0.022804	-0.030551	-0.030551	-0.051605	-0.051605	-0.049457	-0.049457	-0.054688	-0.054688	-0.147311	-0.147311	-0.138372	-0.138372	-0.168035	-0.168035
isohexadecanoyl-phosphatidate cytidylyltransferase c0	0	0	0	0	0	0	0	0	0	0	0	0	0	0	0	0	0	0	0	0	0	0	0	0
CDP-diacylglycerol synthetase n-C18 0 c0	0	0	0	0	0	0	0	0	0	0	0	0	0	0	0	0	0	0	0	0	0	0	0	0
3-Phospho-D-glycerate NAD 2-oxidoreductase c0	0.00129	0.00129	0.000577	0.000577	0.000824	0.000824	0.005713	0.005713	0.004523	0.004523	0.006059	0.006059	0.010235	0.010235	0.009809	0.009809	0.010846	0.010846	0.029217	0.029217	0.027444	0.027444	0.033327	0.033327
GTP 7 8-8 9-dihydrolase c0	0	0	0	0	0	0	0	0	0	0	0	0	0	0	0	0	0	0	0	0	0	0	0	0
Orthophosphate-ABC transport c0	0	0	0	0	0	0	0	0	0	0	0	0	0	0	0	0	0	0	0	0	0	0	0	0
quinolinate synthase c0	0	0	0	0	0	0	0	0	0	0	0	0	0	0	0	0	0	0	0	0	0	0	0	0
2R-O-phospho-3-sulfolactate sulfo-lyase c0	1.3e-05	1.3e-05	6e-06	6e-06	8e-06	8e-06	5.6e-05	5.6e-05	4.4e-05	4.4e-05	5.9e-05	5.9e-05	0.0001	0.0001	9.5e-05	9.5e-05	0.000106	0.000106	0.000284	0.000284	0.000267	0.000267	0.000324	0.000324
2-Formamido-N1-5-phosphoribosylacetamidine cyclo-ligase c0	0.000817	0.000817	0.000365	0.000365	0.000522	0.000522	0.003617	0.003617	0.002864	0.002864	0.003836	0.003836	0.00648	0.00648	0.00621	0.00621	0.006867	0.006867	0.018498	0.018498	0.017375	0.017375	0.0211	0.0211
D-Glucose-6-phosphate ketol-isomerase c0	-1000	1000	-1000	1000	-1000	1000	-1000	1000	-1000	1000	-1000	1000	-1000	1000	-1000	1000	-1000	1000	-1000	1000	-1000	1000	-1000	1000
S-Adenosylmethioninamine putrescine 3-aminopropyltransferase c0	1.3e-05	1.3e-05	6e-06	6e-06	8e-06	8e-06	5.6e-05	5.6e-05	4.4e-05	4.4e-05	5.9e-05	5.9e-05	0.0001	0.0001	9.5e-05	9.5e-05	0.000106	0.000106	0.000284	0.000284	0.000267	0.000267	0.000324	0.000324
L-Glutamate ammonia ligase ADP-forming c0	0.032324	0.032324	0.014445	0.014445	0	0.020648	0.143154	0.143154	0.113326	0.113326	0.15182	0.15182	0.256447	0.256447	0.245774	0.245774	0.271771	0.271771	0.732057	0.732057	0.687634	0.687634	0.835042	0.835042
Sedoheptulose-7-phosphate D-glyceraldehyde-3-phosphate c0	0.000777	0.000777	0.000347	0.000347	0	0.000496	0.003442	0.003442	0.002725	0.002725	0.00365	0.00365	0	0.006166	0.005909	0.005909	0.006534	0.006534	0.0176	0.0176	0.016532	0.016532	0.020076	0.020076
Ribonucleotide reductase ATP c0	8.7e-05	8.7e-05	3.9e-05	3.9e-05	5.6e-05	5.6e-05	0.000385	0.000385	0.000305	0.000305	0.000408	0.000408	0.000689	0.000689	0.000661	0.000661	0.000731	0.000731	0.001968	0.001968	0.001849	0.001849	0.002245	0.002245
ATP inosine 5'-phosphotransferase c0	0	0	0	0	0	0	0	0	0	0	0	0	0	0	0	0	0	0	0	0	0	0	0	0
Gly-Cys aminopeptidase c0	0	0	0	0	0	0	0	0	0	0	0	0	0	0	0	0	0	0	0	0	0	0	0	0
ATP nucleoside-diphosphate phosphatransferase c0	0	0	0	0	0	0	0	0	0	0	0	0	0	0	0	0	0	0	0	0	0	0	0	0
Phosphatidylserine syntase n-C16 0 c0	0	0	0	0	0	0	0	0	0	0	0	0	0	0	0	0	0	0	0	0	0	0	0	0
NAD kinase dTTP c0	-1000	1000	-1000	1000	-1000	1000	-1000	1000	-1000	1000	-1000	1000	-1000	999.999	-1000	999.999	-1000	999.999	-1000	999.998	-1000	999.998	-1000	999.998
ATP dephospho-CoA 3'-phosphotransferase c0	2.5e-05	2.5e-05	1.1e-05	1.1e-05	1.6e-05	1.6e-05	0.000111	0.000111	8.8e-05	8.8e-05	0.000118	0.000118	0.000199	0.000199	0.000191	0.000191	0.000211	0.000211	0.000568	0.000568	0.000534	0.000534	0.000648	0.000648
Carbamoyl-phosphate L-aspartate carbamoyltransferase c0	0.000889	0.000889	0.000397	0.000397	0.000568	0.000568	0.003938	0.003938	0.003117	0.003117	0.004176	0.004176	0.007054	0.007054	0.00676	0.00676	0.007476	0.007476	0.020137	0.020137	0.018915	0.018915	0.022969	0.022969
L-Leucine 2-oxoglutarate aminotransferase c0	-0.001521	-0.001521	-0.00068	-0.00068	-0.000972	-0.000972	-0.006738	-0.006738	-0.005334	-0.005334	-0.007146	-0.007146	-0.012071	-0.012071	-0.011569	-0.011569	-0.012792	-0.012792	-0.034458	-0.034458	-0.032367	-0.032367	-0.039306	-0.039306
Phosphoribosyl-ATP pyrophosphohydrolase c0	0.000321	0.000321	0.000144	0.000144	0.000205	0.000205	0.001423	0.001423	0.001126	0.001126	0.001509	0.001509	0.002549	0.002549	0.002443	0.002443	0.002701	0.002701	0.007276	0.007276	0.006834	0.006834	0.008299	0.008299
N-R-4'-Phosphopantothenoyl-L-cysteine carboxy-lyase c0	2.5e-05	2.5e-05	1.1e-05	1.1e-05	1.6e-05	1.6e-05	0.000111	0.000111	8.8e-05	8.8e-05	0.000118	0.000118	0.000199	0.000199	0.000191	0.000191	0.000211	0.000211	0.000568	0.000568	0.000534	0.000534	0.000648	0.000648
N-5'-Phospho-D-ribosylformimino-5-amino-1- c0	0.000321	0.000321	0.000144	0.000144	0.000205	0.000205	0.001423	0.001423	0.001126	0.001126	0.001509	0.001509	0.002549	0.002549	0.002443	0.002443	0.002701	0.002701	0.007276	0.007276	0.006834	0.006834	0.008299	0.008299
D-Fructose-1 6-bisphosphate D-glyceraldehyde-3-phosphate-lyase c0	-0.002949	-0.002949	-0.001318	-0.001318	-0.001884	-0.001884	-0.01306	-0.01306	-0.010338	-0.010338	-0.01385	-0.01385	-0.023395	-0.023395	-0.022422	-0.022422	-0.024793	-0.024793	-0.066784	-0.066784	-0.062732	-0.062732	-0.076179	-0.076179
N2-Acetyl-L-ornithine 2-oxoglutarate aminotransferase c0	-0.001772	-0.001772	-0.000792	-0.000792	-0.001132	-0.001132	-0.007849	-0.007849	-0.006213	-0.006213	-0.008324	-0.008324	-0.01406	-0.01406	-0.013475	-0.013475	-0.0149	-0.0149	-0.040136	-0.040136	-0.0377	-0.0377	-0.045782	-0.045782
aminopeptidase c0	0	0	0	0	0	0	0	0	0	0	0	0	0	0	0	0	0	0	0	0	0	0	0	0
potassium transport out via proton antiport c0	-1.3e-05	-1.3e-05	-6e-06	-6e-06	-8e-06	-8e-06	-5.6e-05	-5.6e-05	-4.4e-05	-4.4e-05	-5.9e-05	-5.9e-05	-0.0001	-0.0001	-9.5e-05	-9.5e-05	-0.000106	-0.000106	-0.000284	-0.000284	-0.000267	-0.000267	-0.000324	-0.000324
ATP selenide water phosphotransferase c0	1.3e-05	1.3e-05	6e-06	6e-06	8e-06	8e-06	5.6e-05	5.6e-05	4.4e-05	4.4e-05	5.9e-05	5.9e-05	0.0001	0.0001	9.5e-05	9.5e-05	0.000106	0.000106	0.000284	0.000284	0.000267	0.000267	0.000324	0.000324
Orotidine-5'-phosphate carboxy-lyase c0	0.000889	0.000889	0.000397	0.000397	0.000568	0.000568	0.003938	0.003938	0.003117	0.003117	0.004176	0.004176	0.007054	0.007054	0.00676	0.00676	0.007476	0.007476	0.020137	0.020137	0.018915	0.018915	0.022969	0.022969
S-Adenosyl-L-methionine precorrin-4 C20-methyltransferase c0	0	0	0	0	0	0	0	0	0	0	0	0	0	0	0	0	0	0	0	0	0	0	0	0
rxn07589 c0	0	0	0	0	0	0	0	0	0	0	0	0	0	0	0	0	0	0	0	0	0	0	0	0
Cytosine aminohydrolase c0	0	0	0	0	0	0	0	0	0	0	0	0	0	0	0	0	0	0	0	0	0	0	0	0
myristoyl-lipoteichoic acid synthesis n=24 linked N-acetylglucosamine substituted c0	0	0	0	0	0	0	0	0	0	0	0	0	0	0	0	0	0	0	0	0	0	0	0	0
FACOAL150ISO c0	0	0	0	0	0	0	0	0	0	0	0	0	0	0	0	0	0	0	0	0	0	0	0	0
Nicotinate-nucleotide dimethylbenzimidazole c0	1.3e-05	1.3e-05	6e-06	6e-06	8e-06	8e-06	5.6e-05	5.6e-05	4.4e-05	4.4e-05	5.9e-05	5.9e-05	0.0001	0.0001	9.5e-05	9.5e-05	0.000106	0.000106	0.000284	0.000284	0.000267	0.000267	0.000324	0.000324
Undecaprenyl-diphospho-N-acetylmuramoyl-N-acetylglucosamine- c0	0	0	0	0	0	0	0	0	0	0	0	0	0	0	0	0	0	0	0	0	0	0	0	0
L-Homoserine NAD oxidoreductase c0	-0.004639	-0.004639	-0.002073	-0.002073	-0.002964	-0.002964	-0.020546	-0.020546	-0.016265	-0.016265	-0.02179	-0.02179	-0.036806	-0.036806	-0.035275	-0.035275	-0.039006	-0.039006	-0.105068	-0.105068	-0.098693	-0.098693	-0.119849	-0.119849
D-glyceraldehyde-3-phosphate ferredoxin oxidoreductase c0	0	0	0	0	0	0	0	0	0	0	0	0	0	0	0	0	0	0	0	0	0	0	0	0
S-adenosyl-L-methionine cobalt-factor-II C20-methyltransferase c0	0	0	0	0	0	0	0	0	0	0	0	0	0	0	0	0	0	0	0	0	0	0	0	0
Protein biosynthesis c0	0.004053	0.004053	0.001811	0.001811	0.002589	0.002589	0.01795	0.01795	0.01421	0.01421	0.019037	0.019037	0.032156	0.032156	0.030818	0.030818	0.034078	0.034078	0.091793	0.091793	0.086223	0.086223	0.104707	0.104707
Undecaprenyl-diphospho-N-acetylmuramoyl-N-acetylglucosamine- c0	0	0	0	0	0	0	0	0	0	0	0	0	0	0	0	0	0	0	0	0	0	0	0	0
1S 2R-1-C-indol-3-ylglycerol 3-phosphate c0	0	0.000191	0	8.5e-05	0	0.000122	0	0.000847	0	0.000671	0	0.000899	0	0.001518	0	0.001455	0	0.001609	0	0.004333	0	0.00407	0	0.004942
5-amino-6-5-phosphoribitylaminouracil NADP 1'-oxidoreductase c0	-5e-05	-5e-05	-2.2e-05	-2.2e-05	-3.2e-05	-3.2e-05	-0.000222	-0.000222	-0.000176	-0.000176	-0.000236	-0.000236	-0.000398	-0.000398	-0.000382	-0.000382	-0.000422	-0.000422	-0.001137	-0.001137	-0.001068	-0.001068	-0.001297	-0.001297
anteisoheptadecanoyl-lipoteichoic acid synthesis n=24 linked N-acetylglucosamine substituted c0	0	0	0	0	0	0	0	0	0	0	0	0	0	0	0	0	0	0	0	0	0	0	0	0
trans trans-Farnesyl-diphosphate isopentenyl-diphosphate c0	5e-05	5e-05	2.2e-05	2.2e-05	3.2e-05	3.2e-05	0.000222	0.000222	0.000176	0.000176	0.000236	0.000236	0.000398	0.000398	0.000382	0.000382	0.000422	0.000422	0.001137	0.001137	0.001068	0.001068	0.001297	0.001297
2 3-Dihydroxy-3-methylbutanoate hydro-lyase c0	0.002974	0.002974	0.001329	0.001329	0.0019	0.0019	0.013172	0.013172	0.010427	0.010427	0.013969	0.013969	0.023597	0.023597	0.022615	0.022615	0.025007	0.025007	0.067359	0.067359	0.063272	0.063272	0.076835	0.076835
O-Phospho-L-homoserine phospho-lyase adding water c0	0.004639	0.004639	0.002073	0.002073	0.002964	0.002964	0.020546	0.020546	0.016265	0.016265	0.02179	0.02179	0.036806	0.036806	0.035275	0.035275	0.039006	0.039006	0.105068	0.105068	0.098693	0.098693	0.119849	0.119849
2-Acetolactate carboxy-lyase c0	0	0	0	0	0	0	0	0	0	0	0	0	0	0	0	0	0	0	0	0	0	0	0	0
ATP nucleoside-diphosphate phosphatransferase c0	0.000889	0.000889	0.000397	0.000397	0.000568	0.000568	0.003938	0.003938	0.003117	0.003117	0.004176	0.004176	0.007054	0.007054	0.00676	0.00676	0.007476	0.007476	0.020137	0.020137	0.018915	0.018915	0.022969	0.022969
L-Glutamine D-fructose-6-phosphate aminotransferase hexose c0	3.8e-05	3.8e-05	1.7e-05	1.7e-05	2.4e-05	2.4e-05	0.000167	0.000167	0.000132	0.000132	0.000177	0.000177	0.000299	0.000299	0.000286	0.000286	0.000317	0.000317	0.000853	0.000853	0.000801	0.000801	0.000973	0.000973
L-Aspartate 2-oxoglutarate aminotransferase c0	-0.012526	-0.012526	-0.005598	-0.005598	-0.008001	0	-0.055474	-0.055474	-0.043915	-0.043915	-0.058832	-0.058832	-0.099377	0	-0.095241	-0.095241	-0.105315	-0.105315	-0.283683	-0.283683	-0.266468	-0.266468	-0.323591	-0.323591
ATP 4-amino-5-hydroxymethyl-2-methylpyrimidine 5-phosphotransferase c0	0	0	0	0	0	0	0	0	0	0	0	0	0	0	0	0	0	0	0	0	0	0	0	0
L-Tyrosine 2-oxoglutarate aminotransferase c0	-0.000502	-0.000502	-0.000224	-0.000224	-0.00032	-0.00032	-0.002222	-0.002222	-0.001759	-0.001759	-0.002356	-0.002356	-0.00398	-0.00398	-0.003814	-0.003814	-0.004218	-0.004218	-0.011362	-0.011362	-0.010672	-0.010672	-0.01296	-0.01296
Nitrate-ABC transport c0	0	0	0	0	0	0	0	0	0	0	0	0	0	0	0	0	0	0	0	0	0	0	0	0
precorrin-8X methylmutase c0	0	0	0	0	0	0	0	0	0	0	0	0	0	0	0	0	0	0	0	0	0	0	0	0
DNA replication c0	0.004053	0.004053	0.001811	0.001811	0.002589	0.002589	0.01795	0.01795	0.01421	0.01421	0.019037	0.019037	0.032156	0.032156	0.030818	0.030818	0.034078	0.034078	0.091793	0.091793	0.086223	0.086223	0.104707	0.104707
sirohydrochlorin cobalt-lyase c0	0	0	0	0	0	0	0	0	0	0	0	0	0	0	0	0	0	0	0	0	0	0	0	0
LL-2 6-Diaminoheptanedioate 2-epimerase c0	0.001157	0.001157	0.000517	0.000517	0.000739	0.000739	0.005124	0.005124	0.004056	0.004056	0.005434	0.005434	0.009179	0.009179	0.008797	0.008797	0.009727	0.009727	0.026201	0.026201	0.024611	0.024611	0.029887	0.029887
aminopeptidase c0	0	0	0	0	0	0	0	0	0	0	0	0	0	0	0	0	0	0	0	0	0	0	0	0
GTP 7 8-8 9-dihydrolase c0	0	0	0	0	0	0	0	0	0	0	0	0	0	0	0	0	0	0	0	0	0	0	0	0
ATP nucleoside-diphosphate phosphatransferase c0	0.000692	0.000692	0.000309	0.000309	0.000442	0.000442	0.003066	0.003066	0.002427	0.002427	0.003251	0.003251	0.005492	0.005492	0.005263	0.005263	0.00582	0.00582	0.015677	0.015677	0.014726	0.014726	0.017882	0.017882
5-Methyl-5 6 7 8-tetrahydromethanopterin 2-mercaptoethanesulfonate c0	2.49842	2.49842	2.03833	2.03833	2.19795	2.19795	5.35048	5.35048	4.58289	4.58289	5.57348	5.57348	8.26593	8.26593	7.99128	7.99128	8.66029	8.66029	20.5052	20.5052	19.362	19.362	23.1553	23.1553
L-Alanine racemase c0	0	0	0	0	0	0	0	0	0	0	0	0	0	0	0	0	0	0	0	0	0	0	0	0
5'-Methylthioadenosine orthophosphate c0	1.3e-05	1.3e-05	6e-06	6e-06	8e-06	8e-06	5.6e-05	5.6e-05	4.4e-05	4.4e-05	5.9e-05	5.9e-05	0.0001	0.0001	9.5e-05	9.5e-05	0.000106	0.000106	0.000284	0.000284	0.000267	0.000267	0.000324	0.000324
anteisoheptadecanoyl-phosphatidate cytidylyltransferase c0	0	0	0	0	0	0	0	0	0	0	0	0	0	0	0	0	0	0	0	0	0	0	0	0
phosphopantothenate-cysteine ligase c0	0	0	0	0	0	0	0	0	0	0	0	0	0	0	0	0	0	0	0	0	0	0	0	0
R-2 3-Dihydroxy-3-methylpentanoate hydro-lyase c0	0.00098	0.00098	0.000438	0.000438	0.000626	0.000626	0.00434	0.00434	0.003436	0.003436	0.004603	0.004603	0.007775	0.007775	0.007452	0.007452	0.00824	0.00824	0.022195	0.022195	0.020849	0.020849	0.025318	0.025318
5-Amino-2-oxopentanoate 2-oxoglutarate aminotransferase c0	-0.000321	-0.000321	-0.000144	-0.000144	-0.000205	-0.000205	-0.001423	-0.001423	-0.001126	-0.001126	-0.001509	-0.001509	-0.002549	-0.002549	-0.002443	-0.002443	-0.002701	-0.002701	-0.007276	-0.007276	-0.006834	-0.006834	-0.008299	-0.008299
rxn07587 c0	0	0	0	0	0	0	0	0	0	0	0	0	0	0	0	0	0	0	0	0	0	0	0	0
1-2-Carboxyphenylamino-1-deoxy-D-ribulose-5-phosphate c0	0.000191	0.000191	8.5e-05	8.5e-05	0.000122	0.000122	0.000847	0.000847	0.000671	0.000671	0.000899	0.000899	0.001518	0.001518	0.001455	0.001455	0.001609	0.001609	0.004333	0.004333	0.00407	0.00407	0.004942	0.004942
Propanoate CoA ligase ADP-forming c0	0	0	0	0	0	0	0	0	0	0	0	0	0	0	0	0	0	0	0	0	0	0	0	0
Sedoheptulose-7-phosphate D-glyceraldehyde-3-phosphate c0	-0.000777	-0.000777	-0.000347	-0.000347	-0.000496	0	-0.003442	-0.003442	-0.002725	-0.002725	-0.00365	-0.00365	-0.006166	0	-0.005909	-0.005909	-0.006534	-0.006534	-0.0176	-0.0176	-0.016532	-0.016532	-0.020076	-0.020076
P1 P4-Bis5'-nucleosyl-tetraphosphate nucleotidohydrolase c0	0	0	0	0	0	0	0	0	0	0	0	0	0	0	0	0	0	0	0	0	0	0	0	0
L-Citrulline L-aspartate ligase AMP-forming c0	0.001	0.001	0.000447	0.000447	0.000639	0.000639	0.004428	0.004428	0.003506	0.003506	0.004696	0.004696	0.007933	0.007933	0.007603	0.007603	0.008407	0.008407	0.022645	0.022645	0.021271	0.021271	0.025831	0.025831
D-Ribulose-5-phosphate 3-epimerase c0	-0.001554	-0.001554	-0.000695	-0.000695	-0.000993	-0.000993	-0.006883	-0.006883	-0.005449	-0.005449	-0.0073	-0.0073	-0.012331	-0.012331	-0.011818	-0.011818	-0.013068	-0.013068	-0.035201	-0.035201	-0.033065	-0.033065	-0.040153	-0.040153
CDP-diacylglycerol synthetase n-C14 1 c0	0	0	0	0	0	0	0	0	0	0	0	0	0	0	0	0	0	0	0	0	0	0	0	0
ATP nucleoside-diphosphate phosphatransferase c0	1.3e-05	1.3e-05	6e-06	6e-06	8e-06	8e-06	5.6e-05	5.6e-05	4.4e-05	4.4e-05	5.9e-05	5.9e-05	0.0001	0.0001	9.5e-05	9.5e-05	0.000106	0.000106	0.000284	0.000284	0.000267	0.000267	0.000324	0.000324
3-Dehydroquinate hydro-lyase c0	0.001344	0.001344	0.000601	0.000601	0.000859	0.000859	0.005954	0.005954	0.004713	0.004713	0.006314	0.006314	0.010666	0.010666	0.010222	0.010222	0.011303	0.011303	0.030447	0.030447	0.028599	0.028599	0.03473	0.03473
3-Isopropylmalate NAD oxidoreductase c0	0.001521	0.001521	0.00068	0.00068	0.000972	0.000972	0.006738	0.006738	0.005334	0.005334	0.007146	0.007146	0.012071	0.012071	0.011569	0.011569	0.012792	0.012792	0.034458	0.034458	0.032367	0.032367	0.039306	0.039306
O-Phospho-4-hydroxy-L-threonine phospho-lyase adding water c0	0	0	0	0	0	0	0	0	0	0	0	0	0	0	0	0	0	0	0	0	0	0	0	0
dUTP nucleotidohydrolase c0	0	0	0	0	0	0	0	0	0	0	0	0	0	0	0	0	0	0	0	0	0	0	0	0
5-Aminolevulinate hydro-lyaseadding 5-aminolevulinate and c0	0.0001	0.0001	4.5e-05	4.5e-05	6.4e-05	6.4e-05	0.000445	0.000445	0.000352	0.000352	0.000472	0.000472	0.000797	0.000797	0.000763	0.000763	0.000844	0.000844	0.002274	0.002274	0.002136	0.002136	0.002594	0.002594
S-Adenosyl-L-methionine 1-precorrin-6Y C5 15-methyltransferase c0	0	0	0	0	0	0	0	0	0	0	0	0	0	0	0	0	0	0	0	0	0	0	0	0
L-Serine hydro-lyase adding indoleglycerol-phosphate c0	0	0.000191	0	8.5e-05	0	0.000122	0	0.000847	0	0.000671	0	0.000899	0	0.001518	0	0.001455	0	0.001609	0	0.004333	0	0.00407	0	0.004942
ATP pantothenate 4'-phosphotransferase c0	2.5e-05	2.5e-05	1.1e-05	1.1e-05	1.6e-05	1.6e-05	0.000111	0.000111	8.8e-05	8.8e-05	0.000118	0.000118	0.000199	0.000199	0.000191	0.000191	0.000211	0.000211	0.000568	0.000568	0.000534	0.000534	0.000648	0.000648
Phosphatidylserine syntase n-C14 1 c0	0	0	0	0	0	0	0	0	0	0	0	0	0	0	0	0	0	0	0	0	0	0	0	0
beta-D-Glucose 6-phosphate ketol-isomerase c0	-1000	1000	-1000	1000	-1000	1000	-1000	1000	-1000	1000	-1000	1000	-1000	1000	-1000	1000	-1000	1000	-1000	1000	-1000	1000	-1000	1000
L-Serine hydro-lyase adding indoleglycerol-phosphate c0	0	0.000191	0	8.5e-05	0	0.000122	0	0.000847	0	0.000671	0	0.000899	0	0.001518	0	0.001455	0	0.001609	0	0.004333	0	0.00407	0	0.004942
R-2 3-Dihydroxy-3-methylpentanoate NADP oxidoreductase c0	-1000	999.999	-1000	1000	-1000	999.999	-1000	999.996	-1000	999.997	-1000	999.995	-1000	999.992	-1000	999.993	-1000	999.992	-1000	999.978	-1000	999.979	-1000	999.975
ATP nucleoside-diphosphate phosphatransferase c0	-8.7e-05	-8.7e-05	-3.9e-05	-3.9e-05	-5.6e-05	-5.6e-05	-0.000385	-0.000385	-0.000305	-0.000305	-0.000408	-0.000408	-0.000689	-0.000689	-0.000661	-0.000661	-0.000731	-0.000731	-0.001968	-0.001968	-0.001849	-0.001849	-0.002245	-0.002245
Gly-Leu aminopeptidase c0	0	0	0	0	0	0	0	0	0	0	0	0	0	0	0	0	0	0	0	0	0	0	0	0
L-Glutamate NADP oxidoreductase transaminating c0	-0.026036	-0.026036	-0.011635	-0.011635	-0.016631	0	-0.115305	-0.115305	-0.091279	-0.091279	-0.122285	-0.122285	-0.206558	-0.206558	-0.197962	-0.197962	-0.218901	-0.218901	-0.589644	-0.589644	-0.553863	-0.553863	-0.672595	-0.672595
IMP 1 2-hydrolase decyclizing c0	-0.001138	-0.001138	-0.000509	-0.000509	-0.000727	-0.000727	-0.00504	-0.00504	-0.00399	-0.00399	-0.005345	-0.005345	-0.009029	-0.009029	-0.008653	-0.008653	-0.009568	-0.009568	-0.025774	-0.025774	-0.02421	-0.02421	-0.029399	-0.029399
UDP-N-acetyl-D-glucosamine 4-epimerase c0	1.3e-05	1.3e-05	6e-06	6e-06	8e-06	8e-06	5.6e-05	5.6e-05	4.4e-05	4.4e-05	5.9e-05	5.9e-05	0.0001	0.0001	9.5e-05	9.5e-05	0.000106	0.000106	0.000284	0.000284	0.000267	0.000267	0.000324	0.000324
2-Acetolactate methylmutase c0	-999.997	1000	-999.999	1000	-999.998	1000	-999.987	1000	-999.99	1000	-999.986	1000	-999.976	1000	-999.977	1000	-999.975	1000	-999.933	1000	-999.937	1000	-999.923	1000
ATP CMP phosphotransferase c0	-8.7e-05	-8.7e-05	-3.9e-05	-3.9e-05	-5.6e-05	-5.6e-05	-0.000385	-0.000385	-0.000305	-0.000305	-0.000408	-0.000408	-0.000689	-0.000689	-0.000661	-0.000661	-0.000731	-0.000731	-0.001968	-0.001968	-0.001849	-0.001849	-0.002245	-0.002245
S-adenosyl-L-methionine precorrin-4 C11 methyltransferase c0	0	0	0	0	0	0	0	0	0	0	0	0	0	0	0	0	0	0	0	0	0	0	0	0
L-Aspartate 2-oxoglutarate aminotransferase c0	0	0	0	0	0	0	0	0	0	0	0	0	0	0	0	0	0	0	0	0	0	0	0	0
CDP-diacylglycerol synthetase n-C16 0 c0	0	0	0	0	0	0	0	0	0	0	0	0	0	0	0	0	0	0	0	0	0	0	0	0
CDP-diacylglycerol synthetase n-C18 1 c0	0	0	0	0	0	0	0	0	0	0	0	0	0	0	0	0	0	0	0	0	0	0	0	0
rxn05144 c0	1.3e-05	1.3e-05	6e-06	6e-06	8e-06	8e-06	5.6e-05	5.6e-05	4.4e-05	4.4e-05	5.9e-05	5.9e-05	0.0001	0.0001	9.5e-05	9.5e-05	0.000106	0.000106	0.000284	0.000284	0.000267	0.000267	0.000324	0.000324
UTP ammonia ligaseADP-forming c0	0.000483	0.000483	0.000216	0.000216	0.000309	0.000309	0.002141	0.002141	0.001694	0.001694	0.00227	0.00227	0.003835	0.003835	0.003675	0.003675	0.004064	0.004064	0.010946	0.010946	0.010282	0.010282	0.012486	0.012486
Na proline symport c0	0	0	0	0	0	0	0	0	0	0	0	0	0	0	0	0	0	0	0	0	0	0	0	0
Phosphatidylserine syntase n-C18 0 c0	0	0	0	0	0	0	0	0	0	0	0	0	0	0	0	0	0	0	0	0	0	0	0	0
D-Glyceraldehyde-3-phosphate NADP oxidoreductasephosphorylating c0	0.005214	0.005214	0.00233	0.00233	0.003331	0	0.023093	0.023093	0.018282	0	0.024491	0.024491	0.04137	0.04137	0.039648	0.039648	0.043842	0.043842	0.118095	0.118095	0.110928	0.110928	0.134708	0.134708
ATP R-mevalonate 5-phosphotransferase c0	0.000201	0.000201	9e-05	9e-05	0.000128	0.000128	0.000889	0.000889	0.000704	0.000704	0.000943	0.000943	0.001593	0.001593	0.001527	0.001527	0.001688	0.001688	0.004548	0.004548	0.004272	0.004272	0.005188	0.005188
Prephenate hydro-lyase decarboxylating c0	0.000626	0.000626	0.00028	0.00028	0.0004	0.0004	0.002774	0.002774	0.002196	0.002196	0.002942	0.002942	0.004969	0.004969	0.004762	0.004762	0.005266	0.005266	0.014184	0.014184	0.013323	0.013323	0.016179	0.016179
Propinol adenylate CoA ligase AMP-forming c0	0	0	0	0	0	0	0	0	0	0	0	0	0	0	0	0	0	0	0	0	0	0	0	0
2-Methyl-4-amino-5-hydroxymethylpyrimidine-diphosphate 4-methyl-5- c0	0	0	0	0	0	0	0	0	0	0	0	0	0	0	0	0	0	0	0	0	0	0	0	0
6-Carboxyhyxanoate CoA ligase AMP-forming c0	0	0	0	0	0	0	0	0	0	0	0	0	0	0	0	0	0	0	0	0	0	0	0	0
aminopeptidase c0	0	0	0	0	0	0	0	0	0	0	0	0	0	0	0	0	0	0	0	0	0	0	0	0
isohexadecanoyl-lipoteichoic acid synthesis n=24 linked N-acetylglucosamine substituted c0	0	0	0	0	0	0	0	0	0	0	0	0	0	0	0	0	0	0	0	0	0	0	0	0
UMP pyrophosphate phosphoribosyltransferase c0	0	0	0	0	0	0	0	0	0	0	0	0	0	0	0	0	0	0	0	0	0	0	0	0
stearoyl-lipoteichoic acid synthesis n=24 linked N-acetylglucosamine substituted c0	0	0	0	0	0	0	0	0	0	0	0	0	0	0	0	0	0	0	0	0	0	0	0	0
aminopeptidase c0	0	0	0	0	0	0	0	0	0	0	0	0	0	0	0	0	0	0	0	0	0	0	0	0
FACOAL160ISO c0	0	0	0	0	0	0	0	0	0	0	0	0	0	0	0	0	0	0	0	0	0	0	0	0
2-Amino-4-hydroxy-6-erythro-1 2 3-trihydroxypropyl c0	0	0	0	0	0	0	0	0	0	0	0	0	0	0	0	0	0	0	0	0	0	0	0	0
Glycerol NAD oxidoreductase c0	0	0	0	0	0	0	0	0	0	0	0	0	0	0	0	0	0	0	0	0	0	0	0	0
Deamino-NAD ammonia ligase AMP-forming c0	0	0	0	0	0	0	0	0	0	0	0	0	0	0	0	0	0	0	0	0	0	0	0	0
1-5'-Phosphoribosyl-5-amino-4-N-succinocarboxamide-imidazole c0	0.000817	0.000817	0.000365	0.000365	0.000522	0.000522	0.003617	0.003617	0.002864	0.002864	0.003836	0.003836	0.00648	0.00648	0.00621	0.00621	0.006867	0.006867	0.018498	0.018498	0.017375	0.017375	0.0211	0.0211
L-Proline-ABC transport c0	0	0	0	0	0	0	0	0	0	0	0	0	0	0	0	0	0	0	0	0	0	0	0	0
Acetoacetate CoA ligase AMP-forming c0	0	0	0	0	0	0	0	0	0	0	0	0	0	0	0	0	0	0	0	0	0	0	0	0
Ribonucleotide reductase UTP c0	0	0	0	0	0	0	0	0	0	0	0	0	0	0	0	0	0	0	0	0	0	0	0	0
1-5-phospho-D-ribosyl-AMP 1 6-hydrolase c0	0.000321	0.000321	0.000144	0.000144	0.000205	0.000205	0.001423	0.001423	0.001126	0.001126	0.001509	0.001509	0.002549	0.002549	0.002443	0.002443	0.002701	0.002701	0.007276	0.007276	0.006834	0.006834	0.008299	0.008299
Chorismate pyruvate-lyase amino-accepting c0	0.000191	0.000191	8.5e-05	8.5e-05	0.000122	0.000122	0.000847	0.000847	0.000671	0.000671	0.000899	0.000899	0.001518	0.001518	0.001455	0.001455	0.001609	0.001609	0.004333	0.004333	0.00407	0.00407	0.004942	0.004942
1-5-Phosphoribosyl-5-amino-4-carboxyimidazole L-aspartate ligase c0	0.000817	0.000817	0.000365	0.000365	0.000522	0.000522	0.003617	0.003617	0.002864	0.002864	0.003836	0.003836	0.00648	0.00648	0.00621	0.00621	0.006867	0.006867	0.018498	0.018498	0.017375	0.017375	0.0211	0.0211
membrane alanyl aminopeptidase c0	0	0	0	0	0	0	0	0	0	0	0	0	0	0	0	0	0	0	0	0	0	0	0	0
Dihydrolipoamide NAD oxidoreductase c0	0	0	0	0	0	0	0	0	0	0	0	0	0	0	0	0	0	0	0	0	0	0	0	0
isopentadecanoyl-CDPdiacylglycerol-serine O-phosphatidyltransferase c0	0	0	0	0	0	0	0	0	0	0	0	0	0	0	0	0	0	0	0	0	0	0	0	0
Uracil hydro-lyase adding D-ribose 5-phosphate c0	0	0	0	0	0	0	0	0	0	0	0	0	0	0	0	0	0	0	0	0	0	0	0	0
aminopeptidase c0	0	0	0	0	0	0	0	0	0	0	0	0	0	0	0	0	0	0	0	0	0	0	0	0
hydrogen peroxide reductase thioredoxin c0	0	0	0	0	0	0	0	0	0	0	0	0	0	0	0	0	0	0	0	0	0	0	0	0
5-O-1-Carboxyvinyl-3-phosphoshikimate phosphate-lyase c0	0.001344	0.001344	0.000601	0.000601	0.000859	0.000859	0.005954	0.005954	0.004713	0.004713	0.006314	0.006314	0.010666	0.010666	0.010222	0.010222	0.011303	0.011303	0.030447	0.030447	0.028599	0.028599	0.03473	0.03473
S-2-Aceto-2-hydroxybutanoate pyruvate-lyase carboxylating c0	-0.002974	0.00098	-0.001329	0.000438	-0.0019	0.000626	-0.013172	0.00434	-0.010427	0.003436	-0.013969	0.004603	-0.023597	0.007775	-0.022615	0.007452	-0.025007	0.00824	-0.067359	0.022195	-0.063272	0.020849	-0.076835	0.025318
isotetradecanoyl-phosphatidate cytidylyltransferase c0	0	0	0	0	0	0	0	0	0	0	0	0	0	0	0	0	0	0	0	0	0	0	0	0
Formylmethanofuran NAD oxidoreductase c0	-2.53141	-2.53141	-2.05308	-2.05308	0	-2.21903	-5.49662	-5.49662	-4.69857	-4.69857	0	-5.72846	-8.52771	-8.52771	-8.24217	-8.24217	-8.93771	-8.93771	-21.2524	-21.2524	-20.0639	-20.0639	-24.0078	-24.0078
S-Adenosyl-L-methionine uroporphyrin-III C-methyltransferase c0	2.5e-05	2.5e-05	1.1e-05	1.1e-05	1.6e-05	1.6e-05	0.000111	0.000111	8.8e-05	8.8e-05	0.000118	0.000118	0.000199	0.000199	0.000191	0.000191	0.000211	0.000211	0.000568	0.000568	0.000534	0.000534	0.000648	0.000648
2 5-Diamino-6-hydroxy-4-5-phosphoribosylamino-pyrimidine c0	5e-05	5e-05	2.2e-05	2.2e-05	3.2e-05	3.2e-05	0.000222	0.000222	0.000176	0.000176	0.000236	0.000236	0.000398	0.000398	0.000382	0.000382	0.000422	0.000422	0.001137	0.001137	0.001068	0.001068	0.001297	0.001297
ATP pyruvate water phosphotransferase c0	0	999.994	0	999.997	0	999.996	0	999.975	0	999.98	0	999.974	0	999.956	0	999.957	0	999.953	0	999.873	0	999.881	0	999.855
S-Adenosyl-L-methionine uroporphyrin-III C-methyltransferase c0	1.3e-05	1.3e-05	6e-06	6e-06	8e-06	8e-06	5.6e-05	5.6e-05	4.4e-05	4.4e-05	5.9e-05	5.9e-05	0.0001	0.0001	9.5e-05	9.5e-05	0.000106	0.000106	0.000284	0.000284	0.000267	0.000267	0.000324	0.000324
Taurine-ABC transport c0	0	0	0	0	0	0	0	0	0	0	0	0	0	0	0	0	0	0	0	0	0	0	0	0
5-Methylthio-5-deoxy-D-ribose-1-phosphate ketol-isomerase c0	1.3e-05	1.3e-05	6e-06	6e-06	8e-06	8e-06	5.6e-05	5.6e-05	4.4e-05	4.4e-05	5.9e-05	5.9e-05	0.0001	0.0001	9.5e-05	9.5e-05	0.000106	0.000106	0.000284	0.000284	0.000267	0.000267	0.000324	0.000324
D-Glucosamine 1-phosphate 1 6-phosphomutase c0	-3.8e-05	-3.8e-05	-1.7e-05	-1.7e-05	-2.4e-05	-2.4e-05	-0.000167	-0.000167	-0.000132	-0.000132	-0.000177	-0.000177	-0.000299	-0.000299	-0.000286	-0.000286	-0.000317	-0.000317	-0.000853	-0.000853	-0.000801	-0.000801	-0.000973	-0.000973
RNA transcription c0	0.004053	0.004053	0.001811	0.001811	0.002589	0.002589	0.01795	0.01795	0.01421	0.01421	0.019037	0.019037	0.032156	0.032156	0.030818	0.030818	0.034078	0.034078	0.091793	0.091793	0.086223	0.086223	0.104707	0.104707
R-Tartrate hydro-lyase c0	0	0	0	0	0	0	0	0	0	0	0	0	0	0	0	0	0	0	0	0	0	0	0	0
S-4-Amino-5-oxopentanoate 4 5-aminomutase c0	-0.000201	-0.000201	-9e-05	-9e-05	-0.000128	-0.000128	-0.000889	-0.000889	-0.000704	-0.000704	-0.000943	-0.000943	-0.001593	-0.001593	-0.001527	-0.001527	-0.001688	-0.001688	-0.004548	-0.004548	-0.004272	-0.004272	-0.005188	-0.005188
reduced ferredoxin dinitrogen oxidoreductase ATP-hydrolysing c0	0	0	0	0	0	0	0	0	0	0	0	0	0	0	0	0	0	0	0	0	0	0	0	0
Hydrogen acceptor oxidoreductase c0	-5.10119	997.373	-4.12329	997.904	-4.46256	997.72	-11.1631	994.081	0	994.967	-11.6371	993.823	-17.3597	990.715	-16.776	991.032	0	990.26	-43.3736	976.587	-40.9438	977.906	-49.0064	973.527
PIt8 c0	-0.000406	-0.000406	-0.000181	-0.000181	-0.000259	0	-0.001798	-0.001798	-0.001424	-0.001424	-0.001907	-0.001907	-0.003222	-0.003222	-0.003088	-0.003088	-0.003414	-0.003414	-0.009197	-0.009197	-0.008639	-0.008639	-0.010491	-0.010491
chorismate pyruvate-lyase 4-hydroxybenzoate-forming c0	0	0	0	0	0	0	0	0	0	0	0	0	0	0	0	0	0	0	0	0	0	0	0	0
D-Fructose 6-phosphate D-glyceraldehyde-3-phosphate glycolaldehyde c0	0.000777	0.000777	0.000347	0.000347	0.000496	0.000496	0.003442	0.003442	0.002725	0.002725	0.00365	0.00365	0.006166	0.006166	0.005909	0.005909	0.006534	0.006534	0.0176	0.0176	0.016532	0.016532	0.020076	0.020076
5'-Phosphoribosylformylglycinamide L-glutamine amido-ligase c0	0.000817	0.000817	0.000365	0.000365	0.000522	0.000522	0.003617	0.003617	0.002864	0.002864	0.003836	0.003836	0.00648	0.00648	0.00621	0.00621	0.006867	0.006867	0.018498	0.018498	0.017375	0.017375	0.0211	0.0211
pyruvate thiamin diphosphate acetaldehydetransferase c0	0	0.003954	0	0.001767	0	0.002526	0	0.017512	0	0.013863	0	0.018573	0	0.031372	0	0.030066	0	0.033247	0	0.089555	0	0.08412	0	0.102153
UDP-N-acetyl-D-glucosamine 2-epimerase c0	0	0	0	0	0	0	0	0	0	0	0	0	0	0	0	0	0	0	0	0	0	0	0	0
FACOAL170ISO c0	0	0	0	0	0	0	0	0	0	0	0	0	0	0	0	0	0	0	0	0	0	0	0	0
L-Glutamine-ABC transport c0	0	0	0	0	0	0	0	0	0	0	0	0	0	0	0	0	0	0	0	0	0	0	0	0
ATP dTMP phosphotransferase c0	8.7e-05	8.7e-05	3.9e-05	3.9e-05	5.6e-05	5.6e-05	0.000385	0.000385	0.000305	0.000305	0.000408	0.000408	0.000689	0.000689	0.000661	0.000661	0.000731	0.000731	0.001968	0.001968	0.001849	0.001849	0.002245	0.002245
Phosphoenolpyruvate 3-phosphoshikimate c0	0.001344	0.001344	0.000601	0.000601	0.000859	0.000859	0.005954	0.005954	0.004713	0.004713	0.006314	0.006314	0.010666	0.010666	0.010222	0.010222	0.011303	0.011303	0.030447	0.030447	0.028599	0.028599	0.03473	0.03473
L-Isoleucine 2-oxoglutarate aminotransferase c0	-0.00098	-0.00098	-0.000438	-0.000438	-0.000626	-0.000626	-0.00434	-0.00434	-0.003436	-0.003436	-0.004603	-0.004603	-0.007775	-0.007775	-0.007452	-0.007452	-0.00824	-0.00824	-0.022195	-0.022195	-0.020849	-0.020849	-0.025318	-0.025318
Phosphatidylserine syntase n-C14 0 c0	0	0	0	0	0	0	0	0	0	0	0	0	0	0	0	0	0	0	0	0	0	0	0	0
Betaine-ABC transport c0	0	0	0	0	0	0	0	0	0	0	0	0	0	0	0	0	0	0	0	0	0	0	0	0
ADPribose ribophosphohydrolase c0	0	0	0	0	0	0	0	0	0	0	0	0	0	0	0	0	0	0	0	0	0	0	0	0
ATP CMP phosphotransferase c0	1.3e-05	1.3e-05	6e-06	6e-06	8e-06	8e-06	5.6e-05	5.6e-05	4.4e-05	4.4e-05	5.9e-05	5.9e-05	0.0001	0.0001	9.5e-05	9.5e-05	0.000106	0.000106	0.000284	0.000284	0.000267	0.000267	0.000324	0.000324
ATP nucleoside-diphosphate phosphatransferase c0	0	0	0	0	0	0	0	0	0	0	0	0	0	0	0	0	0	0	0	0	0	0	0	0
5-Methylcytosine aminohydrolase c0	0	0	0	0	0	0	0	0	0	0	0	0	0	0	0	0	0	0	0	0	0	0	0	0
2 3-Dihydroxy-3-methylbutanoate NADP oxidoreductase isomerizing c0	-999.997	1000	-999.999	1000	-999.998	1000	-999.987	1000	-999.99	1000	-999.986	1000	-999.976	1000	-999.977	1000	-999.975	1000	-999.933	1000	-999.937	1000	-999.923	1000
anteisoheptadecanoyl-CDPdiacylglycerol-serine O-phosphatidyltransferase c0	0	0	0	0	0	0	0	0	0	0	0	0	0	0	0	0	0	0	0	0	0	0	0	0
Gly-Phe aminopeptidase c0	0	0	0	0	0	0	0	0	0	0	0	0	0	0	0	0	0	0	0	0	0	0	0	0
Hypoxanthine ion-coupled transport c0	0	0	0	0	0	0	0	0	0	0	0	0	0	0	0	0	0	0	0	0	0	0	0	0
2-Isopropylmalate hydro-lyase c0	0.001521	0.001521	0.00068	0.00068	0.000972	0.000972	0.006738	0.006738	0.005334	0.005334	0.007146	0.007146	0.012071	0.012071	0.011569	0.011569	0.012792	0.012792	0.034458	0.034458	0.032367	0.032367	0.039306	0.039306
Isopentenyl-diphosphate delta3-delta2-isomerase c0	5e-05	5e-05	2.2e-05	2.2e-05	3.2e-05	3.2e-05	0.000222	0.000222	0.000176	0.000176	0.000236	0.000236	0.000398	0.000398	0.000382	0.000382	0.000422	0.000422	0.001137	0.001137	0.001068	0.001068	0.001297	0.001297
Biotin synthase c0	0	0	0	0	0	0	0	0	0	0	0	0	0	0	0	0	0	0	0	0	0	0	0	0
N6-1 2-DicarboxyethylAMP AMP-lyase c0	0.000483	0.000483	0.000216	0.000216	0.000309	0.000309	0.002141	0.002141	0.001695	0.001695	0.002271	0.002271	0.003836	0.003836	0.003676	0.003676	0.004065	0.004065	0.010949	0.010949	0.010285	0.010285	0.01249	0.01249
Ribonucleotide reductase GTP c0	4.3e-05	4.3e-05	1.9e-05	1.9e-05	2.7e-05	2.7e-05	0.00019	0.00019	0.000151	0.000151	0.000202	0.000202	0.000341	0.000341	0.000327	0.000327	0.000361	0.000361	0.000974	0.000974	0.000915	0.000915	0.001111	0.001111
S-Dihydroorotate amidohydrolase c0	-0.000889	-0.000889	-0.000397	-0.000397	-0.000568	-0.000568	-0.003938	-0.003938	-0.003117	-0.003117	-0.004176	-0.004176	-0.007054	-0.007054	-0.00676	-0.00676	-0.007476	-0.007476	-0.020137	-0.020137	-0.018915	-0.018915	-0.022969	-0.022969
L-Histidinal NAD oxidoreductase c0	0.000321	0.000321	0.000144	0.000144	0.000205	0.000205	0.001423	0.001423	0.001126	0.001126	0.001509	0.001509	0.002549	0.002549	0.002443	0.002443	0.002701	0.002701	0.007276	0.007276	0.006834	0.006834	0.008299	0.008299
fatty-acid--CoA ligase octadecanoate c0	0	0	0	0	0	0	0	0	0	0	0	0	0	0	0	0	0	0	0	0	0	0	0	0
S-2-Aceto-2-hydroxybutanoate NADP oxidoreductase isomerizing c0	-999.999	1000	-1000	1000	-999.999	1000	-999.996	1000	-999.997	1000	-999.995	1000	-999.992	1000	-999.993	1000	-999.992	1000	-999.978	1000	-999.979	1000	-999.975	1000
CDP-diacylglycerol synthetase n-C14 0 c0	0	0	0	0	0	0	0	0	0	0	0	0	0	0	0	0	0	0	0	0	0	0	0	0
iron II transport via ABC system c0	2.5e-05	2.5e-05	1.1e-05	1.1e-05	1.6e-05	1.6e-05	0.000111	0.000111	8.8e-05	8.8e-05	0.000118	0.000118	0.000199	0.000199	0.000191	0.000191	0.000211	0.000211	0.000568	0.000568	0.000534	0.000534	0.000648	0.000648
L-Histidinol NAD oxidoreductase c0	0.000321	0.000321	0.000144	0.000144	0.000205	0.000205	0.001423	0.001423	0.001126	0.001126	0.001509	0.001509	0.002549	0.002549	0.002443	0.002443	0.002701	0.002701	0.007276	0.007276	0.006834	0.006834	0.008299	0.008299
Chorismate pyruvate-lyase amino-accepting c0	0	0	0	0	0	0	0	0	0	0	0	0	0	0	0	0	0	0	0	0	0	0	0	0
L-threonine-O-3-phosphate carboxy-lyase c0	0	0	0	0	0	0	0	0	0	0	0	0	0	0	0	0	0	0	0	0	0	0	0	0
ATP L-homoserine O-phosphotransferase c0	0.004639	0.004639	0.002073	0.002073	0.002964	0.002964	0.020546	0.020546	0.016265	0.016265	0.02179	0.02179	0.036806	0.036806	0.035275	0.035275	0.039006	0.039006	0.105068	0.105068	0.098693	0.098693	0.119849	0.119849
Acetate CoA ligase AMP-forming c0	0	0	0	0	0	0	0	0	0	0	0	0	0	0	0	0	0	0	0	0	0	0	0	0
rxn06979 c0	0	0	0	0	0	0	0	0	0	0	0	0	0	0	0	0	0	0	0	0	0	0	0	0
aminopeptidase c0	0	0	0	0	0	0	0	0	0	0	0	0	0	0	0	0	0	0	0	0	0	0	0	0
FACOAL140ISO c0	0	0	0	0	0	0	0	0	0	0	0	0	0	0	0	0	0	0	0	0	0	0	0	0
Propanoate CoA ligase AMP-forming c0	0	0	0	0	0	0	0	0	0	0	0	0	0	0	0	0	0	0	0	0	0	0	0	0
rxn07588 c0	0	0	0	0	0	0	0	0	0	0	0	0	0	0	0	0	0	0	0	0	0	0	0	0
chlorideion transport out via diffusion c0	1.3e-05	1.3e-05	6e-06	6e-06	8e-06	8e-06	5.6e-05	5.6e-05	4.4e-05	4.4e-05	5.9e-05	5.9e-05	0.0001	0.0001	9.5e-05	9.5e-05	0.000106	0.000106	0.000284	0.000284	0.000267	0.000267	0.000324	0.000324
formate transport in via proton symport c0	10.21	10.21	8.25	8.25	8.93	8.93	22.36	22.36	19.09	19.09	23.31	23.31	34.78	34.78	33.61	33.61	36.46	36.46	86.92	86.92	82.05	82.05	98.21	98.21
R-2 3-Dihydroxy-3-methylbutanoate NADP oxidoreductase c0	-1000	999.997	-1000	999.999	-1000	999.998	-1000	999.987	-1000	999.99	-1000	999.986	-1000	999.976	-1000	999.977	-1000	999.975	-1000	999.933	-1000	999.937	-1000	999.923
aminopeptidase c0	0	0	0	0	0	0	0	0	0	0	0	0	0	0	0	0	0	0	0	0	0	0	0	0
Prephenate NADP oxidoreductasedecarboxylating c0	0.000527	0.000527	0.000235	0.000235	0.000336	0.000336	0.002333	0.002333	0.001847	0.001847	0.002474	0.002474	0.004179	0.004179	0.004005	0.004005	0.004429	0.004429	0.01193	0.01193	0.011206	0.011206	0.013608	0.013608
cobalt-precorrin-4 methyltransferase c0	0	0	0	0	0	0	0	0	0	0	0	0	0	0	0	0	0	0	0	0	0	0	0	0
L-Alanine NAD oxidoreductase deaminating c0	-0.001785	-0.001785	-0.000798	-0.000798	-0.00114	-0.00114	-0.007904	-0.007904	-0.006257	-0.006257	-0.008382	-0.008382	-0.014159	-0.014159	-0.01357	-0.01357	-0.015005	-0.015005	-0.040418	-0.040418	-0.037966	-0.037966	-0.046104	-0.046104
5-Phosphoribosylamine pyrophosphate phosphoribosyltransferase c0	0.000817	0.000817	0.000365	0.000365	0.000522	0.000522	0.003617	0.003617	0.002864	0.002864	0.003836	0.003836	0.00648	0.00648	0.00621	0.00621	0.006867	0.006867	0.018498	0.018498	0.017375	0.017375	0.0211	0.0211
Porphobilinogen ammonia-lyase polymerizing c0	2.5e-05	2.5e-05	1.1e-05	1.1e-05	1.6e-05	1.6e-05	0.000111	0.000111	8.8e-05	8.8e-05	0.000118	0.000118	0.000199	0.000199	0.000191	0.000191	0.000211	0.000211	0.000568	0.000568	0.000534	0.000534	0.000648	0.000648
precorrin-6A reductase c0	0	0	0	0	0	0	0	0	0	0	0	0	0	0	0	0	0	0	0	0	0	0	0	0
D-erythro-1-Imidazol-4-ylglycerol 3-phosphate hydro-lyase c0	0.000321	0.000321	0.000144	0.000144	0.000205	0.000205	0.001423	0.001423	0.001126	0.001126	0.001509	0.001509	0.002549	0.002549	0.002443	0.002443	0.002701	0.002701	0.007276	0.007276	0.006834	0.006834	0.008299	0.008299
IMP NAD oxidoreductase c0	0.000655	0.000655	0.000293	0.000293	0.000418	0.000418	0.002899	0.002899	0.002295	0.002295	0.003074	0.003074	0.005193	0.005193	0.004977	0.004977	0.005503	0.005503	0.014824	0.014824	0.013925	0.013925	0.01691	0.01691
aminopeptidase c0	0	0	0	0	0	0	0	0	0	0	0	0	0	0	0	0	0	0	0	0	0	0	0	0
6 7-Dimethyl-8-1-D-ribityllumazine 6 7-dimethyl-8-1-D-ribityl c0	5e-05	5e-05	2.2e-05	2.2e-05	3.2e-05	3.2e-05	0.000222	0.000222	0.000176	0.000176	0.000236	0.000236	0.000398	0.000398	0.000382	0.000382	0.000422	0.000422	0.001137	0.001137	0.001068	0.001068	0.001297	0.001297
5 10-Methylenetetrahydromethanopterin coenzyme-F420 oxidoreductase c0	2.53016	2.53016	2.05252	2.05252	2.21823	0	5.49108	5.49108	4.69419	4.69419	5.72259	5.72259	8.51779	8.51779	8.23267	8.23267	8.9272	8.9272	21.2241	21.2241	20.0373	20.0373	23.9755	23.9755
6-Carboxyhexanoyl-CoA L-alanine C-carboxyhexanoyltransferase c0	0	0	0	0	0	0	0	0	0	0	0	0	0	0	0	0	0	0	0	0	0	0	0	0
3 4-Dihydroxy-2-butanone 4-phosphate synthase c0	5e-05	5e-05	2.2e-05	2.2e-05	3.2e-05	3.2e-05	0.000222	0.000222	0.000176	0.000176	0.000236	0.000236	0.000398	0.000398	0.000382	0.000382	0.000422	0.000422	0.001137	0.001137	0.001068	0.001068	0.001297	0.001297
ATP nicotinamide-nucleotide adenylyltransferase c0	2.5e-05	2.5e-05	1.1e-05	1.1e-05	1.6e-05	1.6e-05	0.000111	0.000111	8.8e-05	8.8e-05	0.000118	0.000118	0.000199	0.000199	0.000191	0.000191	0.000211	0.000211	0.000568	0.000568	0.000534	0.000534	0.000648	0.000648
S-Malate hydro-lyase c0	0.001599	0.001599	0.000715	0.000715	0.001022	0.001022	0.007084	0.007084	0.005608	0.005608	0.007512	0.007512	0.01269	0.01269	0.012162	0.012162	0.013448	0.013448	0.036224	0.036224	0.034026	0.034026	0.04132	0.04132
meso-2 6-Diaminoheptanedioate carboxy-lyase c0	0.001157	0.001157	0.000517	0.000517	0.000739	0.000739	0.005124	0.005124	0.004056	0.004056	0.005434	0.005434	0.009179	0.009179	0.008797	0.008797	0.009727	0.009727	0.026201	0.026201	0.024611	0.024611	0.029887	0.029887
isoheptadecanoyl-CDPdiacylglycerol-serine O-phosphatidyltransferase c0	0	0	0	0	0	0	0	0	0	0	0	0	0	0	0	0	0	0	0	0	0	0	0	0
FACOAL150anteiso c0	0	0	0	0	0	0	0	0	0	0	0	0	0	0	0	0	0	0	0	0	0	0	0	0
isopentadecanoyl-phosphatidate cytidylyltransferase c0	0	0	0	0	0	0	0	0	0	0	0	0	0	0	0	0	0	0	0	0	0	0	0	0
Succinate CoA ligase ADP-forming c0	0.0039	0.0039	0.001743	0.001743	0.002491	0.002491	0.01727	0.01727	0.013672	0.013672	0.018316	0.018316	0.030938	0.030938	0.02965	0.02965	0.032787	0.032787	0.088316	0.088316	0.082957	0.082957	0.10074	0.10074
palmitoyl-lipoteichoic acid synthesis n=24 linked N-acetylglucosamine substituted c0	0	0	0	0	0	0	0	0	0	0	0	0	0	0	0	0	0	0	0	0	0	0	0	0
ATP D-ribose-5-phosphate pyrophosphotransferase c0	0.002269	0.002269	0.001014	0.001014	0.001449	0.001449	0.010047	0.010047	0.007954	0.007954	0.010656	0.010656	0.017999	0.017999	0.01725	0.01725	0.019074	0.019074	0.05138	0.05138	0.048262	0.048262	0.058608	0.058608
Acetyl-CoA L-glutamate N-acetyltransferase c0	0	0	0	0	0	0	0	0	0	0	0	0	0	0	0	0	0	0	0	0	0	0	0	0
Pyruvate Oxidoreductase	0.031695	0.031695	0.014164	0.014164	0.020246	0	0.140369	0.140369	0.111121	0.111121	0.148866	0.148866	0.251458	0.251458	0.240993	0.240993	0.266484	0.266484	0.717815	0.717815	0.674256	0.674256	0.818797	0.818797
UDPglucose NAD oxidoreductase c0	0	0	0	0	0	0	0	0	0	0	0	0	0	0	0	0	0	0	0	0	0	0	0	0
glycinamide ribonucleotide transformylase c0	0.000817	0.000817	0.000365	0.000365	0.000522	0.000522	0.003617	0.003617	0.002864	0.002864	0.003836	0.003836	0.00648	0.00648	0.00621	0.00621	0.006867	0.006867	0.018498	0.018498	0.017375	0.017375	0.0211	0.0211
ATP shikimate 3-phosphotransferase c0	0.001344	0.001344	0.000601	0.000601	0.000859	0.000859	0.005954	0.005954	0.004713	0.004713	0.006314	0.006314	0.010666	0.010666	0.010222	0.010222	0.011303	0.011303	0.030447	0.030447	0.028599	0.028599	0.03473	0.03473
Ethanol NAD oxidoreductase c0	0	0	0	0	0	0	0	0	0	0	0	0	0	0	0	0	0	0	0	0	0	0	0	0
Ribonucleotide reductase CTP c0	0.00013	0.00013	5.8e-05	5.8e-05	8.3e-05	8.3e-05	0.000575	0.000575	0.000455	0.000455	0.00061	0.00061	0.001031	0.001031	0.000988	0.000988	0.001092	0.001092	0.002942	0.002942	0.002763	0.002763	0.003356	0.003356
L-glutamate-semialdehyde NADP c0	0.000201	0.000201	9e-05	9e-05	0.000128	0.000128	0.000889	0.000889	0.000704	0.000704	0.000943	0.000943	0.001593	0.001593	0.001527	0.001527	0.001688	0.001688	0.004548	0.004548	0.004272	0.004272	0.005188	0.005188
ATP L-methione S-adenosyltransferase c0	0.0001	0.0001	4.5e-05	4.5e-05	6.4e-05	6.4e-05	0.000445	0.000445	0.000352	0.000352	0.000472	0.000472	0.000797	0.000797	0.000763	0.000763	0.000844	0.000844	0.002274	0.002274	0.002136	0.002136	0.002594	0.002594
Carbon-dioxide L-glutamine amido-ligase ADP-forming c0	0.001889	0.001889	0.000844	0.000844	0.001207	0.001207	0.008366	0.008366	0.006623	0.006623	0.008872	0.008872	0.014987	0.014987	0.014363	0.014363	0.015882	0.015882	0.042782	0.042782	0.040185	0.040185	0.0488	0.0488
L-Glutamate tRNAGlu ligase AMP-forming c0	0.000201	0.000201	9e-05	9e-05	0.000128	0.000128	0.000889	0.000889	0.000704	0.000704	0.000943	0.000943	0.001593	0.001593	0.001527	0.001527	0.001688	0.001688	0.004548	0.004548	0.004272	0.004272	0.005188	0.005188
2-Methylthioethanesulfonate N-7-thioheptanoyl-3-O- c0	2.49842	2.49842	2.03833	2.03833	2.19795	2.19795	5.35048	5.35048	4.58289	4.58289	5.57348	5.57348	8.26593	8.26593	7.99128	7.99128	8.66029	8.66029	20.5052	20.5052	19.362	19.362	23.1553	23.1553
isotetradecanoyl-lipoteichoic acid synthesis n=24 linked N-acetylglucosamine substituted c0	0	0	0	0	0	0	0	0	0	0	0	0	0	0	0	0	0	0	0	0	0	0	0	0
N-5-Phospho-beta-D-ribosylanthranilate ketol-isomerase c0	0.000191	0.000191	8.5e-05	8.5e-05	0.000122	0.000122	0.000847	0.000847	0.000671	0.000671	0.000899	0.000899	0.001518	0.001518	0.001455	0.001455	0.001609	0.001609	0.004333	0.004333	0.00407	0.00407	0.004942	0.004942
S-Adenosyl-L-methionine carboxy-lyase c0	1.3e-05	1.3e-05	6e-06	6e-06	8e-06	8e-06	5.6e-05	5.6e-05	4.4e-05	4.4e-05	5.9e-05	5.9e-05	0.0001	0.0001	9.5e-05	9.5e-05	0.000106	0.000106	0.000284	0.000284	0.000267	0.000267	0.000324	0.000324
FACOAL170anteiso c0	0	0	0	0	0	0	0	0	0	0	0	0	0	0	0	0	0	0	0	0	0	0	0	0
1-5-Phospho-D-ribosyl-5-amino-4-imidazolecarboxylate carboxy-lyase c0	0	0	0	0	0	0	0	0	0	0	0	0	0	0	0	0	0	0	0	0	0	0	0	0
AMP pyrophosphate phosphoribosyltransferase c0	1.3e-05	1.3e-05	6e-06	6e-06	8e-06	8e-06	5.6e-05	5.6e-05	4.4e-05	4.4e-05	5.9e-05	5.9e-05	0.0001	0.0001	9.5e-05	9.5e-05	0.000106	0.000106	0.000284	0.000284	0.000267	0.000267	0.000324	0.000324
fatty-acid--CoA ligase tetradecanoate c0	0	0	0	0	0	0	0	0	0	0	0	0	0	0	0	0	0	0	0	0	0	0	0	0
cytosine transport in via proton symport c0	0	0	0	0	0	0	0	0	0	0	0	0	0	0	0	0	0	0	0	0	0	0	0	0
N-Acetyl-L-glutamate-5-semialdehyde NADP 5-oxidoreductase c0	0.001772	0.001772	0.000792	0.000792	0.001132	0.001132	0.007849	0.007849	0.006213	0.006213	0.008324	0.008324	0.01406	0.01406	0.013475	0.013475	0.0149	0.0149	0.040136	0.040136	0.0377	0.0377	0.045782	0.045782
Phosphatidylserine syntase n-C12 0 c0	0	0	0	0	0	0	0	0	0	0	0	0	0	0	0	0	0	0	0	0	0	0	0	0
O-Succinyl-L-homoserine succinate-lyase adding cysteine c0	0	0	0	0	0	0	0	0	0	0	0	0	0	0	0	0	0	0	0	0	0	0	0	0
S-Adenosyl-L-methionine precorrin-3B C17-methyltransferase c0	0	0	0	0	0	0	0	0	0	0	0	0	0	0	0	0	0	0	0	0	0	0	0	0
D-Fructose-1 6-bisphosphate 1-phosphohydrolase c0	-999.998	-0.004005	-999.999	-0.00179	-999.999	0	-999.993	-0.017738	-999.994	-0.014042	-999.993	-0.018812	-999.987	-0.031776	-999.988	-0.030453	-999.987	-0.033674	-999.964	-0.090707	-999.966	-0.085203	-999.959	-0.103468
chorismate L-glutamine aminotransferase c0	0	0	0	0	0	0	0	0	0	0	0	0	0	0	0	0	0	0	0	0	0	0	0	0
Shikimate NADP 5-oxidoreductase c0	-0.001344	-0.001344	-0.000601	-0.000601	-0.000859	-0.000859	-0.005954	-0.005954	-0.004713	-0.004713	-0.006314	-0.006314	-0.010666	-0.010666	-0.010222	-0.010222	-0.011303	-0.011303	-0.030447	-0.030447	-0.028599	-0.028599	-0.03473	-0.03473
Gly-Try aminopeptidase c0	0	0	0	0	0	0	0	0	0	0	0	0	0	0	0	0	0	0	0	0	0	0	0	0
L-aspartate L-glutamine amido-ligase AMP-forming c0	0.000814	0.000814	0.000364	0.000364	0.00052	0.00052	0.003605	0.003605	0.002854	0.002854	0.003823	0.003823	0.006458	0.006458	0.006189	0.006189	0.006844	0.006844	0.018435	0.018435	0.017316	0.017316	0.021028	0.021028
L-Fuculose-1-phosphate lactaldehyde-lyase c0	0	0	0	0	0	0	0	0	0	0	0	0	0	0	0	0	0	0	0	0	0	0	0	0
L-Valine 2-oxoglutarate aminotransferase c0	-0.001428	-0.001428	-0.000638	-0.000638	-0.000912	-0.000912	-0.006323	-0.006323	-0.005005	-0.005005	-0.006705	-0.006705	-0.011326	-0.011326	-0.010855	-0.010855	-0.012003	-0.012003	-0.032333	-0.032333	-0.030371	-0.030371	-0.036881	-0.036881
Palmitate CoA ligase AMP-forming c0	0	0	0	0	0	0	0	0	0	0	0	0	0	0	0	0	0	0	0	0	0	0	0	0
isoheptadecanoyl-lipoteichoic acid synthesis n=24 linked N-acetylglucosamine substituted c0	0	0	0	0	0	0	0	0	0	0	0	0	0	0	0	0	0	0	0	0	0	0	0	0
IMP L-aspartate ligase GDP-forming c0	0.000483	0.000483	0.000216	0.000216	0.000309	0.000309	0.002141	0.002141	0.001695	0.001695	0.002271	0.002271	0.003836	0.003836	0.003676	0.003676	0.004065	0.004065	0.010949	0.010949	0.010285	0.010285	0.01249	0.01249
UDP-N-acetyl-D-glucosamine 2-epimerase c0	0	0	0	0	0	0	0	0	0	0	0	0	0	0	0	0	0	0	0	0	0	0	0	0
ATP pyrophosphate-lyase cyclizing c0	0	0	0	0	0	0	0	0	0	0	0	0	0	0	0	0	0	0	0	0	0	0	0	0
S-Adenosyl-L-homocysteine hydrolase c0	7.5e-05	7.5e-05	3.4e-05	3.4e-05	4.8e-05	4.8e-05	0.000333	0.000333	0.000264	0.000264	0.000354	0.000354	0.000597	0.000597	0.000573	0.000573	0.000633	0.000633	0.001705	0.001705	0.001602	0.001602	0.001945	0.001945
S-3-Hydroxy-3-methylglutaryl-CoA acetoacetyl-CoA-lyase c0	0.000201	0.000201	9e-05	9e-05	0.000128	0.000128	0.000889	0.000889	0.000704	0.000704	0.000943	0.000943	0.001593	0.001593	0.001527	0.001527	0.001688	0.001688	0.004548	0.004548	0.004272	0.004272	0.005188	0.005188
ATP L-aspartate 4-phosphotransferase c0	0.007684	0.007684	0.003434	0.003434	0	0.004908	0.034029	0.034029	0.026938	0.026938	0	0.036089	0	0.060959	0.058423	0.058423	0.064602	0.064602	0.174016	0.174016	0.163456	0.163456	0.198496	0.198496
D-Ribose-5-phosphate ketol-isomerase c0	-0.001492	-0.001492	-0.000667	-0.000667	0	-0.000953	-0.006606	-0.006606	-0.005229	-0.005229	-0.007005	-0.007005	0	-0.011833	-0.011341	-0.011341	-0.01254	-0.01254	-0.033779	-0.033779	-0.03173	-0.03173	-0.038532	-0.038532
ATP nucleoside-diphosphate phosphatransferase c0	-1000	1000	-1000	1000	-1000	1000	-1000	1000	-1000	1000	-1000	1000	-999.999	1000	-999.999	1000	-999.999	1000	-999.998	1000	-999.998	1000	-999.997	1000
Geranyl-diphosphate isopentenyl-diphosphate geranyltrans-transferase c0	5e-05	5e-05	2.2e-05	2.2e-05	3.2e-05	3.2e-05	0.000222	0.000222	0.000176	0.000176	0.000236	0.000236	0.000398	0.000398	0.000382	0.000382	0.000422	0.000422	0.001137	0.001137	0.001068	0.001068	0.001297	0.001297
2-Acetolactate pyruvate-lyase carboxylating c0	-0.002974	-0.002974	-0.001329	-0.001329	-0.0019	-0.0019	-0.013172	-0.013172	-0.010427	-0.010427	-0.013969	-0.013969	-0.023597	-0.023597	-0.022615	-0.022615	-0.025007	-0.025007	-0.067359	-0.067359	-0.063272	-0.063272	-0.076835	-0.076835
Undecaprenyl-diphospho-N-acetylmuramoyl-N-acetylglucosamine- c0	0	0	0	0	0	0	0	0	0	0	0	0	0	0	0	0	0	0	0	0	0	0	0	0
2-Phospho-D-glycerate 2 3-phosphomutase c0	0.006505	0.006505	0.002907	0.002907	0.004155	0	0.028807	0.028807	0.022804	0.022804	0.030551	0.030551	0.051605	0.051605	0.049457	0.049457	0.054688	0.054688	0.147311	0.147311	0.138372	0.138372	0.168035	0.168035
UTP N-acetyl-alpha-D-glucosamine-1-phosphate uridylyltransferase c0	3.8e-05	3.8e-05	1.7e-05	1.7e-05	2.4e-05	2.4e-05	0.000167	0.000167	0.000132	0.000132	0.000177	0.000177	0.000299	0.000299	0.000286	0.000286	0.000317	0.000317	0.000853	0.000853	0.000801	0.000801	0.000973	0.000973
cpd00155 phosphorylase c0	0	0	0	0	0	0	0	0	0	0	0	0	0	0	0	0	0	0	0	0	0	0	0	0
Hydrogenobyrinate <=> Hydrogenobyrinate a c diamide c0	0	0	0	0	0	0	0	0	0	0	0	0	0	0	0	0	0	0	0	0	0	0	0	0
7 8-Diaminononanoate carbon-dioxide cyclo-ligase c0	0	0	0	0	0	0	0	0	0	0	0	0	0	0	0	0	0	0	0	0	0	0	0	0
aminopeptidase c0	0	0	0	0	0	0	0	0	0	0	0	0	0	0	0	0	0	0	0	0	0	0	0	0
5 10-Methenyltetrahydromethanopterin 10-hydrolase decyclizing c0	-2.53028	-2.53028	-2.05257	-2.05257	0	-2.2183	-5.49158	-5.49158	-4.69458	-4.69458	0	-5.72312	0	-8.51868	-8.23352	-8.23352	-8.92815	-8.92815	-21.2267	-21.2267	-20.0397	-20.0397	-23.9784	-23.9784
aminopeptidase c0	0	0	0	0	0	0	0	0	0	0	0	0	0	0	0	0	0	0	0	0	0	0	0	0
5 10-Methylenetetrahydromethanopterin coenzyme-F420 oxidoreductase c0	-1000	-2.53028	-1000	-2.05257	-1000	-2.2183	-1000	-5.49158	-1000	-4.69458	-1000	-5.72312	-1000	-8.51868	-1000	-8.23352	-1000	-8.92815	-1000	-21.2267	-1000	-20.0397	-1000	-23.9784
Hydroxymethylbilane hydro-lyasecyclizing c0	2.5e-05	2.5e-05	1.1e-05	1.1e-05	1.6e-05	1.6e-05	0.000111	0.000111	8.8e-05	8.8e-05	0.000118	0.000118	0.000199	0.000199	0.000191	0.000191	0.000211	0.000211	0.000568	0.000568	0.000534	0.000534	0.000648	0.000648
Proton sodium antiport c0	0.252822	0.252822	0.112984	0.112984	0.161499	0	1.11968	1.11968	0.886376	0.886376	1.18746	1.18746	2.0058	2.0058	1.92232	1.92232	2.12566	2.12566	5.72579	5.72579	5.37833	5.37833	6.53129	6.53129
CDP-diacylglycerol synthetase n-C12 0 c0	0	0	0	0	0	0	0	0	0	0	0	0	0	0	0	0	0	0	0	0	0	0	0	0
ATP pyruvate O2-phosphotransferase c0	-999.987	0.007861	-999.994	0.003513	-999.991	0	-999.94	0.034816	-999.953	0.027562	-999.937	0.036924	-999.893	0	-999.898	0.059774	-999.887	0.066097	-999.695	0.178042	-999.714	0.167238	-999.652	0.203089
UDPglucose 4-epimerase c0	0	0	0	0	0	0	0	0	0	0	0	0	0	0	0	0	0	0	0	0	0	0	0	0
Uracil ion-coupled transport c0	0	0	0	0	0	0	0	0	0	0	0	0	0	0	0	0	0	0	0	0	0	0	0	0
TRDR c0	0.00026	0.00026	0.000116	0.000116	0.000166	0.000166	0.00115	0.00115	0.000911	0.000911	0.00122	0.00122	0.002061	0.002061	0.001975	0.001975	0.002184	0.002184	0.005883	0.005883	0.005526	0.005526	0.006711	0.006711
isotetradecanoyl-CDPdiacylglycerol-serine O-phosphatidyltransferase c0	0	0	0	0	0	0	0	0	0	0	0	0	0	0	0	0	0	0	0	0	0	0	0	0
alpha-D-Glucose 6-phosphate ketol-isomerase c0	-1000	1000	-1000	1000	-1000	1000	-1000	1000	-1000	1000	-1000	1000	-1000	1000	-1000	1000	-1000	1000	-1000	1000	-1000	1000	-1000	1000
fatty-acid--CoA ligase octadecenoate c0	0	0	0	0	0	0	0	0	0	0	0	0	0	0	0	0	0	0	0	0	0	0	0	0
GTP 7 8-8 9-dihydrolase c0	0	0	0	0	0	0	0	0	0	0	0	0	0	0	0	0	0	0	0	0	0	0	0	0
aminopeptidase c0	0	0	0	0	0	0	0	0	0	0	0	0	0	0	0	0	0	0	0	0	0	0	0	0
UTP alpha-D-glucose-1-phosphate uridylyltransferase c0	0	0	0	0	0	0	0	0	0	0	0	0	0	0	0	0	0	0	0	0	0	0	0	0
anteisopentadecanoyl-lipoteichoic acid synthesis n=24 linked N-acetylglucosamine substituted c0	0	0	0	0	0	0	0	0	0	0	0	0	0	0	0	0	0	0	0	0	0	0	0	0
L-Phenylalanine 2-oxoglutarate aminotransferase c0	-0.000626	-0.000626	-0.00028	-0.00028	-0.0004	-0.0004	-0.002774	-0.002774	-0.002196	-0.002196	-0.002942	-0.002942	-0.004969	-0.004969	-0.004762	-0.004762	-0.005266	-0.005266	-0.014184	-0.014184	-0.013323	-0.013323	-0.016179	-0.016179
1-5-Phospho-D-ribosyl-ATP pyrophosphate phosphoribosyl-transferase c0	0.000321	0.000321	0.000144	0.000144	0.000205	0.000205	0.001423	0.001423	0.001126	0.001126	0.001509	0.001509	0.002549	0.002549	0.002443	0.002443	0.002701	0.002701	0.007276	0.007276	0.006834	0.006834	0.008299	0.008299
L-methionine oxidized-thioredoxin S-oxidoreductase c0	0	0	0	0	0	0	0	0	0	0	0	0	0	0	0	0	0	0	0	0	0	0	0	0
5-Phospho-D-ribosylamine glycine ligase ADP-forming c0	0.000817	0.000817	0.000365	0.000365	0.000522	0.000522	0.003617	0.003617	0.002864	0.002864	0.003836	0.003836	0.00648	0.00648	0.00621	0.00621	0.006867	0.006867	0.018498	0.018498	0.017375	0.017375	0.0211	0.0211
Phosphatidylserine syntase n-C18 1 c0	0	0	0	0	0	0	0	0	0	0	0	0	0	0	0	0	0	0	0	0	0	0	0	0
S-Adenosyl-L-methionine 8-amino-7-oxononanoate aminotransferase c0	0	0	0	0	0	0	0	0	0	0	0	0	0	0	0	0	0	0	0	0	0	0	0	0
ATP thiamin-phosphate phosphotransferase c0	1.3e-05	1.3e-05	6e-06	6e-06	8e-06	8e-06	5.6e-05	5.6e-05	4.4e-05	4.4e-05	5.9e-05	5.9e-05	0.0001	0.0001	9.5e-05	9.5e-05	0.000106	0.000106	0.000284	0.000284	0.000267	0.000267	0.000324	0.000324
cobalt transport in/out via permease no H c0	-1.3e-05	-1.3e-05	-6e-06	-6e-06	-8e-06	-8e-06	-5.6e-05	-5.6e-05	-4.4e-05	-4.4e-05	-5.9e-05	-5.9e-05	-0.0001	-0.0001	-9.5e-05	-9.5e-05	-0.000106	-0.000106	-0.000284	-0.000284	-0.000267	-0.000267	-0.000324	-0.000324
L-Aspartate-4-semialdehyde NADP oxidoreductase phosphorylating c0	0.007684	0.007684	0.003434	0.003434	0	0.004908	0.034029	0.034029	0.026938	0.026938	0	0.036089	0	0.060959	0.058423	0.058423	0.064602	0.064602	0.174016	0.174016	0.163456	0.163456	0.198496	0.198496
Phosphatidylserine syntase n-C16 1 c0	0	0	0	0	0	0	0	0	0	0	0	0	0	0	0	0	0	0	0	0	0	0	0	0
Formylmethanofuran 5 6 7 8-tetrahydromethanopterin c0	-2.53141	-2.53141	-2.05308	-2.05308	0	-2.21903	-5.49662	-5.49662	-4.69857	-4.69857	0	-5.72846	-8.52771	-8.52771	-8.24217	-8.24217	-8.93771	-8.93771	-21.2524	-21.2524	-20.0639	-20.0639	-24.0078	-24.0078
dTDP-4-amino-4 6-dideoxy-D-glucose 2-oxoglutarate aminotransferase c0	0	0	0	0	0	0	0	0	0	0	0	0	0	0	0	0	0	0	0	0	0	0	0	0
Orotidine-5'-phosphate pyrophosphate phosphoribosyltransferase c0	0.000889	0.000889	0.000397	0.000397	0.000568	0.000568	0.003938	0.003938	0.003117	0.003117	0.004176	0.004176	0.007054	0.007054	0.00676	0.00676	0.007476	0.007476	0.020137	0.020137	0.018915	0.018915	0.022969	0.022969
dihydrolipoylprotein NAD oxidoreductase c0	0	0	0	0	0	0	0	0	0	0	0	0	0	0	0	0	0	0	0	0	0	0	0	0
Nicotinate-nucleotide pyrophosphate phosphoribosyltransferase c0	0	0	0	0	0	0	0	0	0	0	0	0	0	0	0	0	0	0	0	0	0	0	0	0
anteisopentadecanoyl-phosphatidate cytidylyltransferase c0	0	0	0	0	0	0	0	0	0	0	0	0	0	0	0	0	0	0	0	0	0	0	0	0
isohexadecanoyl-CDPdiacylglycerol-serine O-phosphatidyltransferase c0	0	0	0	0	0	0	0	0	0	0	0	0	0	0	0	0	0	0	0	0	0	0	0	0
3-Isopropylmalate hydro-lyase c0	-0.001521	-0.001521	-0.00068	-0.00068	-0.000972	-0.000972	-0.006738	-0.006738	-0.005334	-0.005334	-0.007146	-0.007146	-0.012071	-0.012071	-0.011569	-0.011569	-0.012792	-0.012792	-0.034458	-0.034458	-0.032367	-0.032367	-0.039306	-0.039306
2-oxoglutarate synthase rev c0	0.0039	0.0039	0.001743	0.001743	0.002491	0.002491	0.01727	0.01727	0.013672	0.013672	0.018316	0.018316	0.030938	0.030938	0.02965	0.02965	0.032787	0.032787	0.088316	0.088316	0.082957	0.082957	0.10074	0.10074
Carbamoyl-phosphate L-ornithine carbamoyltransferase c0	0.001	0.001	0.000447	0.000447	0.000639	0.000639	0.004428	0.004428	0.003506	0.003506	0.004696	0.004696	0.007933	0.007933	0.007603	0.007603	0.008407	0.008407	0.022645	0.022645	0.021271	0.021271	0.025831	0.025831
UTP ammonia ligaseADP-forming c0	0	0	0	0	0	0	0	0	0	0	0	0	0	0	0	0	0	0	0	0	0	0	0	0
CDP-diacylglycerol synthetase n-C16 1 c0	0	0	0	0	0	0	0	0	0	0	0	0	0	0	0	0	0	0	0	0	0	0	0	0
Imidazole-glycerol-3-phosphate synthase c0	0.000321	0.000321	0.000144	0.000144	0.000205	0.000205	0.001423	0.001423	0.001126	0.001126	0.001509	0.001509	0.002549	0.002549	0.002443	0.002443	0.002701	0.002701	0.007276	0.007276	0.006834	0.006834	0.008299	0.008299
N2-Acetyl-L-ornithine amidohydrolase c0	0	0	0	0	0	0	0	0	0	0	0	0	0	0	0	0	0	0	0	0	0	0	0	0
R-4'-Phosphopantothenate L-cysteine ligase c0	2.5e-05	2.5e-05	1.1e-05	1.1e-05	1.6e-05	1.6e-05	0.000111	0.000111	8.8e-05	8.8e-05	0.000118	0.000118	0.000199	0.000199	0.000191	0.000191	0.000211	0.000211	0.000568	0.000568	0.000534	0.000534	0.000648	0.000648
N-5-Phospho-D-ribosylanthranilate pyrophosphate c0	0.000191	0.000191	8.5e-05	8.5e-05	0.000122	0.000122	0.000847	0.000847	0.000671	0.000671	0.000899	0.000899	0.001518	0.001518	0.001455	0.001455	0.001609	0.001609	0.004333	0.004333	0.00407	0.00407	0.004942	0.004942
UDP-N-acetylglucosamine undecaprenylphosphate N-acetylglucosamine -1-phosphate transferase c0	0	0	0	0	0	0	0	0	0	0	0	0	0	0	0	0	0	0	0	0	0	0	0	0
N2-Acetyl-L-ornithine L-glutamate N-acetyltransferase c0	0.001772	0.001772	0.000792	0.000792	0.001132	0.001132	0.007849	0.007849	0.006213	0.006213	0.008324	0.008324	0.01406	0.01406	0.013475	0.013475	0.0149	0.0149	0.040136	0.040136	0.0377	0.0377	0.045782	0.045782
ATP inosine 5'-phosphotransferase c0	0	0	0	0	0	0	0	0	0	0	0	0	0	0	0	0	0	0	0	0	0	0	0	0
Farnesyl diphosphate Isopentenyl diphosphate farnesyl transferase c0	0	0	0	0	0	0	0	0	0	0	0	0	0	0	0	0	0	0	0	0	0	0	0	0
D-Mannose 6-phosphate 1 6-phosphomutase c0	0	0	0	0	0	0	0	0	0	0	0	0	0	0	0	0	0	0	0	0	0	0	0	0
precorrin-3B C17-methyltransferase c0	0	0	0	0	0	0	0	0	0	0	0	0	0	0	0	0	0	0	0	0	0	0	0	0
Thiamin-ABC transport c0	1.3e-05	1.3e-05	6e-06	6e-06	8e-06	8e-06	5.6e-05	5.6e-05	4.4e-05	4.4e-05	5.9e-05	5.9e-05	0.0001	0.0001	9.5e-05	9.5e-05	0.000106	0.000106	0.000284	0.000284	0.000267	0.000267	0.000324	0.000324
ATP nucleoside-diphosphate phosphatransferase c0	0	0	0	0	0	0	0	0	0	0	0	0	0	0	0	0	0	0	0	0	0	0	0	0
ATP NAD 2'-phosphotransferase c0	-1000	1000	-1000	1000	-1000	1000	-1000	1000	-1000	1000	-1000	1000	-999.999	1000	-999.999	1000	-999.999	1000	-999.998	1000	-999.998	1000	-999.997	1000
Urea transport via facilitate diffusion c0	0	0	0	0	0	0	0	0	0	0	0	0	0	0	0	0	0	0	0	0	0	0	0	0
fatty-acid--CoA ligase hexadecenoate peroxisomal c0	0	0	0	0	0	0	0	0	0	0	0	0	0	0	0	0	0	0	0	0	0	0	0	0
Dimethylallyl-diphosphate isopentenyl-diphosphate c0	5e-05	5e-05	2.2e-05	2.2e-05	3.2e-05	3.2e-05	0.000222	0.000222	0.000176	0.000176	0.000236	0.000236	0.000398	0.000398	0.000382	0.000382	0.000422	0.000422	0.001137	0.001137	0.001068	0.001068	0.001297	0.001297
ATP N-acetyl-L-glutamate 5-phosphotransferase c0	0.001772	0.001772	0.000792	0.000792	0.001132	0.001132	0.007849	0.007849	0.006213	0.006213	0.008324	0.008324	0.01406	0.01406	0.013475	0.013475	0.0149	0.0149	0.040136	0.040136	0.0377	0.0377	0.045782	0.045782
ATP 3-phospho-D-glycerate 1-phosphotransferase c0	0.005214	0.005214	0.00233	0.00233	0.003331	0	0.023093	0.023093	0.018282	0	0.024491	0.024491	0.04137	0.04137	0.039648	0.039648	0.043842	0.043842	0.118095	0.118095	0.110928	0.110928	0.134708	0.134708
4-Hydroxy-L-glutamate 2-oxoglutarate aminotransferase c0	0	0	0	0	0	0	0	0	0	0	0	0	0	0	0	0	0	0	0	0	0	0	0	0
ATP pantetheine-4'-phosphate adenylyltransferase c0	2.5e-05	2.5e-05	1.1e-05	1.1e-05	1.6e-05	1.6e-05	0.000111	0.000111	8.8e-05	8.8e-05	0.000118	0.000118	0.000199	0.000199	0.000191	0.000191	0.000211	0.000211	0.000568	0.000568	0.000534	0.000534	0.000648	0.000648
Succinate acceptor oxidoreductase c0	0	0	0	0	0	0	0	0	0	0	0	0	0	0	0	0	0	0	0	0	0	0	0	0
R-Pantoate NADP 2-oxidoreductase c0	-2.5e-05	-2.5e-05	-1.1e-05	-1.1e-05	-1.6e-05	-1.6e-05	-0.000111	-0.000111	-8.8e-05	-8.8e-05	-0.000118	-0.000118	-0.000199	-0.000199	-0.000191	-0.000191	-0.000211	-0.000211	-0.000568	-0.000568	-0.000534	-0.000534	-0.000648	-0.000648
ATP 4-methyl-5-2-hydroxyethyl-thiazole 2-phosphotransferase c0	0	0	0	0	0	0	0	0	0	0	0	0	0	0	0	0	0	0	0	0	0	0	0	0
D-Glyceraldehyde-3-phosphate ketol-isomerase c0	0.002987	0.002987	0.001335	0.001335	0.001908	0.001908	0.013226	0.013226	0.01047	0.01047	0.014027	0.014027	0.023694	0.023694	0.022708	0.022708	0.02511	0.02511	0.067637	0.067637	0.063533	0.063533	0.077152	0.077152
ITP cytidine 5'-phosphotransferase c0	0	0	0	0	0	0	0	0	0	0	0	0	0	0	0	0	0	0	0	0	0	0	0	0
ATP 4-amino-2-methyl-5-phosphomethylpyrimidine phosphotransferase c0	0	0	0	0	0	0	0	0	0	0	0	0	0	0	0	0	0	0	0	0	0	0	0	0
Precorrin 8X 11 12-methylmutase c0	0	0	0	0	0	0	0	0	0	0	0	0	0	0	0	0	0	0	0	0	0	0	0	0
ATP nucleoside-diphosphate phosphatransferase c0	0.001264	0.001264	0.000565	0.000565	0.000807	0.000807	0.005596	0.005596	0.00443	0.00443	0.005935	0.005935	0.010024	0.010024	0.009607	0.009607	0.010623	0.010623	0.028616	0.028616	0.026879	0.026879	0.032642	0.032642
L-O-Phosphoserine phosphohydrolase c0	0.00129	0.00129	0.000577	0.000577	0.000824	0.000824	0.005713	0.005713	0.004523	0.004523	0.006059	0.006059	0.010235	0.010235	0.009809	0.009809	0.010846	0.010846	0.029217	0.029217	0.027444	0.027444	0.033327	0.033327
Pyrophosphate phosphohydrolase c0	0.007876	0.007876	0.00352	0.00352	0.005031	0.005031	0.034881	0.034881	0.027613	0.027613	0.036992	0.036992	0.062485	0.062485	0.059885	0.059885	0.066219	0.066219	0.178372	0.178372	0.167548	0.167548	0.203465	0.203465
isopentadecanoyl-lipoteichoic acid synthesis n=24 linked N-acetylglucosamine substituted c0	0	0	0	0	0	0	0	0	0	0	0	0	0	0	0	0	0	0	0	0	0	0	0	0
Prephenate NAD oxidoreductasedecarboxylating c0	0	0	0	0	0	0	0	0	0	0	0	0	0	0	0	0	0	0	0	0	0	0	0	0
isoheptadecanoyl-phosphatidate cytidylyltransferase c0	0	0	0	0	0	0	0	0	0	0	0	0	0	0	0	0	0	0	0	0	0	0	0	0
Agmatine amidinohydrolase c0	0	0	0	0	0	0	0	0	0	0	0	0	0	0	0	0	0	0	0	0	0	0	0	0
magnesium transport via ABC system c0	0	0	0	0	0	0	0	0	0	0	0	0	0	0	0	0	0	0	0	0	0	0	0	0
Fe3-ABC transport c0	1.3e-05	1.3e-05	6e-06	6e-06	8e-06	8e-06	5.6e-05	5.6e-05	4.4e-05	4.4e-05	5.9e-05	5.9e-05	0.0001	0.0001	9.5e-05	9.5e-05	0.000106	0.000106	0.000284	0.000284	0.000267	0.000267	0.000324	0.000324
ATP phosphohydrolase protein-secreting c0	0.8333	0.8333	0.8333	0.8333	0.8333	0.8333	0.8333	0.8333	0.8333	0.8333	0.8333	0.8333	0.8333	0.8333	0.8333	0.8333	0.8333	0.8333	0.8333	0.8333	0.8333	0.8333	0.8333	0.8333
2-Oxo-4-methyl-3-carboxypentanoate decarboxylation c0	0.001521	0.001521	0.00068	0.00068	0.000972	0.000972	0.006738	0.006738	0.005334	0.005334	0.007146	0.007146	0.012071	0.012071	0.011569	0.011569	0.012792	0.012792	0.034458	0.034458	0.032367	0.032367	0.039306	0.039306
H2Ot5 c0	4.68488	4.68488	3.93725	3.93725	4.19663	0	9.3194	9.3194	8.07208	8.07208	9.68177	0	14.0569	0	13.6106	13.6106	14.6977	14.6977	33.9453	33.9453	32.0877	32.0877	38.2518	38.2518
CO2 transport via diffusion c0	-7.60365	-7.60365	-6.16343	-6.16343	-6.6631	-6.6631	-16.5315	-16.5315	-14.1287	-14.1287	-17.2296	-17.2296	-25.6578	-25.6578	-24.7981	-24.7981	-26.8922	-26.8922	-63.9704	-63.9704	-60.3919	-60.3919	-72.2664	-72.2664
Octaprenyl-hydroxybenzoate decarboxylase c0	0	0	0	0	0	0	0	0	0	0	0	0	0	0	0	0	0	0	0	0	0	0	0	0
O-succinylbenzoate-CoA synthase c0	0	0	0	0	0	0	0	0	0	0	0	0	0	0	0	0	0	0	0	0	0	0	0	0
adenylate kinase Inorganic triphosphate c0	1.3e-05	1.3e-05	6e-06	6e-06	8e-06	8e-06	5.6e-05	5.6e-05	4.4e-05	4.4e-05	5.9e-05	5.9e-05	0.0001	0.0001	9.5e-05	9.5e-05	0.000106	0.000106	0.000284	0.000284	0.000267	0.000267	0.000324	0.000324
5-methyl-hexanoyl-ACP malonyl-acyl-carrier-protein C-acyltransferase decarboxylating c0	0	0	0	0	0	0	0	0	0	0	0	0	0	0	0	0	0	0	0	0	0	0	0	0
4-methyl-3-oxo-hexanoyl-ACP malonyl-acyl-carrier-protein C-acyltransferase decarboxylating c0	0	0	0	0	0	0	0	0	0	0	0	0	0	0	0	0	0	0	0	0	0	0	0	0
Uroporphyrinogen-III carboxy-lyase c0	0	0	0	0	0	0	0	0	0	0	0	0	0	0	0	0	0	0	0	0	0	0	0	0
beta-ketoacyl-ACP synthase 2 c0	0	0	0	0	0	0	0	0	0	0	0	0	0	0	0	0	0	0	0	0	0	0	0	0
acyl-acyl-carrier-protein synthetase n-C18 0 c0	0	0	0	0	0	0	0	0	0	0	0	0	0	0	0	0	0	0	0	0	0	0	0	0
L-threonine ammonia-lyase c0	0.0009	0.0009	0.000402	0.000402	0.000575	0.000575	0.003988	0.003988	0.003157	0.003157	0.004229	0.004229	0.007144	0.007144	0.006847	0.006847	0.007571	0.007571	0.020393	0.020393	0.019156	0.019156	0.023262	0.023262
9-methyl-decanoyl-ACP malonyl-acyl-carrier-protein C-acyltransferase decarboxylating c0	0	0	0	0	0	0	0	0	0	0	0	0	0	0	0	0	0	0	0	0	0	0	0	0
ATP cobinamide Cobeta-adenosyltransferase c0	1.3e-05	1.3e-05	6e-06	6e-06	8e-06	8e-06	5.6e-05	5.6e-05	4.4e-05	4.4e-05	5.9e-05	5.9e-05	0.0001	0.0001	9.5e-05	9.5e-05	0.000106	0.000106	0.000284	0.000284	0.000267	0.000267	0.000324	0.000324
NMN permease c0	2.5e-05	2.5e-05	1.1e-05	1.1e-05	1.6e-05	1.6e-05	0.000111	0.000111	8.8e-05	8.8e-05	0.000118	0.000118	0.000199	0.000199	0.000191	0.000191	0.000211	0.000211	0.000568	0.000568	0.000534	0.000534	0.000648	0.000648
dTTP alpha-D-glucose-1-phosphate thymidylyltransferase c0	0	0	0	0	0	0	0	0	0	0	0	0	0	0	0	0	0	0	0	0	0	0	0	0
L-Aspartate-4-semialdehyde hydro-lyase adding pyruvate and c0	0.001157	0.001157	0.000517	0.000517	0.000739	0.000739	0.005124	0.005124	0.004056	0.004056	0.005434	0.005434	0.009179	0.009179	0.008797	0.008797	0.009727	0.009727	0.026201	0.026201	0.024611	0.024611	0.029887	0.029887
dTDPglucose 4 6-hydro-lyase c0	0	0	0	0	0	0	0	0	0	0	0	0	0	0	0	0	0	0	0	0	0	0	0	0
12-methyl-tetra-decanoyl-ACP malonyl-acyl-carrier-protein C-acyltransferase decarboxylating c0	0	0	0	0	0	0	0	0	0	0	0	0	0	0	0	0	0	0	0	0	0	0	0	0
8-methyl-decanoyl-ACP malonyl-acyl-carrier-protein C-acyltransferase decarboxylating c0	0	0	0	0	0	0	0	0	0	0	0	0	0	0	0	0	0	0	0	0	0	0	0	0
GTP 7 8-8 9-dihydrolase pyrophosphate-forming c0	5e-05	5e-05	2.2e-05	2.2e-05	3.2e-05	3.2e-05	0.000222	0.000222	0.000176	0.000176	0.000236	0.000236	0.000398	0.000398	0.000382	0.000382	0.000422	0.000422	0.001137	0.001137	0.001068	0.001068	0.001297	0.001297
ATP riboflavin 5'-phosphotransferase c0	1.3e-05	1.3e-05	6e-06	6e-06	8e-06	8e-06	5.6e-05	5.6e-05	4.4e-05	4.4e-05	5.9e-05	5.9e-05	0.0001	0.0001	9.5e-05	9.5e-05	0.000106	0.000106	0.000284	0.000284	0.000267	0.000267	0.000324	0.000324
UDP-L-rhamnose flavonol-3-O-D-glucoside L-rhamnosyltransferase c0	0	0	0	0	0	0	0	0	0	0	0	0	0	0	0	0	0	0	0	0	0	0	0	0
Copper transport via ABC system c0	0	0	0	0	0	0	0	0	0	0	0	0	0	0	0	0	0	0	0	0	0	0	0	0
Hexaprenyl-pyrophosphate-synthase c0	0	0	0	0	0	0	0	0	0	0	0	0	0	0	0	0	0	0	0	0	0	0	0	0
C180SN c0	0	0	0	0	0	0	0	0	0	0	0	0	0	0	0	0	0	0	0	0	0	0	0	0
3-Phosphoserine 2-oxoglutarate aminotransferase c0	0.00129	0.00129	0.000577	0.000577	0.000824	0.000824	0.005713	0.005713	0.004523	0.004523	0.006059	0.006059	0.010235	0.010235	0.009809	0.009809	0.010846	0.010846	0.029217	0.029217	0.027444	0.027444	0.033327	0.033327
glutathione hydralase periplasmic c0	0	0	0	0	0	0	0	0	0	0	0	0	0	0	0	0	0	0	0	0	0	0	0	0
Adenosyl cobinamide kinase c0	1.3e-05	1.3e-05	6e-06	6e-06	8e-06	8e-06	5.6e-05	5.6e-05	4.4e-05	4.4e-05	5.9e-05	5.9e-05	0.0001	0.0001	9.5e-05	9.5e-05	0.000106	0.000106	0.000284	0.000284	0.000267	0.000267	0.000324	0.000324
adenosylcobyric acid R-1-aminopropan-2-ol ligase ADP-forming c0	0	0	0	0	0	0	0	0	0	0	0	0	0	0	0	0	0	0	0	0	0	0	0	0
L-Histidinol-phosphate phosphohydrolase c0	0.000321	0.000321	0.000144	0.000144	0.000205	0.000205	0.001423	0.001423	0.001126	0.001126	0.001509	0.001509	0.002549	0.002549	0.002443	0.002443	0.002701	0.002701	0.007276	0.007276	0.006834	0.006834	0.008299	0.008299
rxn12008 c0	0	0	0	0	0	0	0	0	0	0	0	0	0	0	0	0	0	0	0	0	0	0	0	0
pyrimidine phosphatase c0	5e-05	5e-05	2.2e-05	2.2e-05	3.2e-05	3.2e-05	0.000222	0.000222	0.000176	0.000176	0.000236	0.000236	0.000398	0.000398	0.000382	0.000382	0.000422	0.000422	0.001137	0.001137	0.001068	0.001068	0.001297	0.001297
S-3-methyl-2-oxopentanoate NAD 2-oxidoreductase c0	0	0	0	0	0	0	0	0	0	0	0	0	0	0	0	0	0	0	0	0	0	0	0	0
trans-hexaprenyltranstransferase c0	0	0	0	0	0	0	0	0	0	0	0	0	0	0	0	0	0	0	0	0	0	0	0	0
Chorismate pyruvatemutase c0	0.001153	0.001153	0.000515	0.000515	0.000737	0.000737	0.005107	0.005107	0.004043	0.004043	0.005416	0.005416	0.009148	0.009148	0.008767	0.008767	0.009695	0.009695	0.026114	0.026114	0.024529	0.024529	0.029787	0.029787
Carbonic acid hydro-lyase c0	0.016831	0.016831	0.007522	0.007522	0	0.010752	0.074541	0.074541	0.059009	0.059009	0.079053	0.079053	0.133533	0.133533	0.127976	0.127976	0.141513	0.141513	0.381186	0.381186	0.358055	0.358055	0.434811	0.434811
guanylate kinase GMP dATP c0	0.000692	0.000692	0.000309	0.000309	0.000442	0.000442	0.003066	0.003066	0.002427	0.002427	0.003251	0.003251	0.005492	0.005492	0.005263	0.005263	0.00582	0.00582	0.015677	0.015677	0.014726	0.014726	0.017882	0.017882
N6-Acetyl-LL-2 6-diaminoheptanedioate amidohydrolase c0	0	0	0	0	0	0	0	0	0	0	0	0	0	0	0	0	0	0	0	0	0	0	0	0
calcium efflux via ABC system c0	1.3e-05	1.3e-05	6e-06	6e-06	8e-06	8e-06	5.6e-05	5.6e-05	4.4e-05	4.4e-05	5.9e-05	5.9e-05	0.0001	0.0001	9.5e-05	9.5e-05	0.000106	0.000106	0.000284	0.000284	0.000267	0.000267	0.000324	0.000324
Adenosyl cobinamide phosphate guanyltransferase c0	1.3e-05	1.3e-05	6e-06	6e-06	8e-06	8e-06	5.6e-05	5.6e-05	4.4e-05	4.4e-05	5.9e-05	5.9e-05	0.0001	0.0001	9.5e-05	9.5e-05	0.000106	0.000106	0.000284	0.000284	0.000267	0.000267	0.000324	0.000324
Acetyl-CoA L-2 3 4 5-tetrahydrodipicolinate N2-acetyltransferase c0	0	0	0	0	0	0	0	0	0	0	0	0	0	0	0	0	0	0	0	0	0	0	0	0
ATP nucleoside-phosphate phosphotransferase c0	0.000889	0.000889	0.000397	0.000397	0.000568	0.000568	0.003938	0.003938	0.003117	0.003117	0.004176	0.004176	0.007054	0.007054	0.00676	0.00676	0.007476	0.007476	0.020137	0.020137	0.018915	0.018915	0.022969	0.022969
Nicotinate D-ribonucleotide pyrophosphate phosphoribosyltransferase c0	1.3e-05	1.3e-05	6e-06	6e-06	8e-06	8e-06	5.6e-05	5.6e-05	4.4e-05	4.4e-05	5.9e-05	5.9e-05	0.0001	0.0001	9.5e-05	9.5e-05	0.000106	0.000106	0.000284	0.000284	0.000267	0.000267	0.000324	0.000324
D-glycero-D-manno-heptose 1 7-bisphosphate phosphatase c0	0	0	0	0	0	0	0	0	0	0	0	0	0	0	0	0	0	0	0	0	0	0	0	0
L-Threonine NAD oxidoreductase c0	0.002858	0.002858	0.001277	0.001277	0.001826	0.001826	0.012658	0.012658	0.010021	0.010021	0.013425	0.013425	0.022676	0.022676	0.021732	0.021732	0.024031	0.024031	0.064732	0.064732	0.060804	0.060804	0.073838	0.073838
3-methylbutanoyl-ACP malonyl-acyl-carrier-protein C-acyltransferase decarboxylating c0	0	0	0	0	0	0	0	0	0	0	0	0	0	0	0	0	0	0	0	0	0	0	0	0
O-Succinylbenzoate CoA ligase AMP-forming c0	0	0	0	0	0	0	0	0	0	0	0	0	0	0	0	0	0	0	0	0	0	0	0	0
cobIIyrinic acid-a c-diamide FMN oxidoreductase c0	0	0	0	0	0	0	0	0	0	0	0	0	0	0	0	0	0	0	0	0	0	0	0	0
Adenosine 3' 5'-bisphosphate 3'2'-phosphohydrolase c0	1.3e-05	1.3e-05	6e-06	6e-06	8e-06	8e-06	5.6e-05	5.6e-05	4.4e-05	4.4e-05	5.9e-05	5.9e-05	0.0001	0.0001	9.5e-05	9.5e-05	0.000106	0.000106	0.000284	0.000284	0.000267	0.000267	0.000324	0.000324
alpha-ribazole 5-phosphate phosphatase c0	1.3e-05	1.3e-05	6e-06	6e-06	8e-06	8e-06	5.6e-05	5.6e-05	4.4e-05	4.4e-05	5.9e-05	5.9e-05	0.0001	0.0001	9.5e-05	9.5e-05	0.000106	0.000106	0.000284	0.000284	0.000267	0.000267	0.000324	0.000324
Acetate CoA ligase ADP-forming c0	0	0	0	0	0	0	0	0	0	0	0	0	0	0	0	0	0	0	0	0	0	0	0	0
Xanthosine-5'-phosphate L-glutamine amido-ligase AMP-forming c0	0.000655	0.000655	0.000293	0.000293	0.000418	0.000418	0.002899	0.002899	0.002295	0.002295	0.003074	0.003074	0.005193	0.005193	0.004977	0.004977	0.005503	0.005503	0.014824	0.014824	0.013925	0.013925	0.01691	0.01691
Succinyl-CoA glycine C-succinyl-transferasedecarboxylating c0	0.002858	0.002858	0.001277	0.001277	0.001826	0.001826	0.012658	0.012658	0.010021	0.010021	0.013425	0.013425	0.022676	0.022676	0.021732	0.021732	0.024031	0.024031	0.064732	0.064732	0.060804	0.060804	0.073838	0.073838
11-methyl-dodecanoyl-ACP malonyl-acyl-carrier-protein C-acyltransferase decarboxylating c0	0	0	0	0	0	0	0	0	0	0	0	0	0	0	0	0	0	0	0	0	0	0	0	0
adenosylcobyric acid synthase glutamine-hydrolysing c0	0	0	0	0	0	0	0	0	0	0	0	0	0	0	0	0	0	0	0	0	0	0	0	0
ATP thiamine phosphotransferase c0	1.3e-05	1.3e-05	6e-06	6e-06	8e-06	8e-06	5.6e-05	5.6e-05	4.4e-05	4.4e-05	5.9e-05	5.9e-05	0.0001	0.0001	9.5e-05	9.5e-05	0.000106	0.000106	0.000284	0.000284	0.000267	0.000267	0.000324	0.000324
13-methyl-tetra-decanoyl-ACP malonyl-acyl-carrier-protein C-acyltransferase decarboxylating c0	0	0	0	0	0	0	0	0	0	0	0	0	0	0	0	0	0	0	0	0	0	0	0	0
7-methyl-octanoyl-ACP malonyl-acyl-carrier-protein C-acyltransferase decarboxylating c0	0	0	0	0	0	0	0	0	0	0	0	0	0	0	0	0	0	0	0	0	0	0	0	0
6-methyl-octanoyl-ACP malonyl-acyl-carrier-protein C-acyltransferase decarboxylating c0	0	0	0	0	0	0	0	0	0	0	0	0	0	0	0	0	0	0	0	0	0	0	0	0
UDP-N-acetylglucosamine-N-acetylmuramyl-pentapeptidepyrophosphoryl-undecaprenol N-acetylglucosamine transferase c0	0	0	0	0	0	0	0	0	0	0	0	0	0	0	0	0	0	0	0	0	0	0	0	0
R-3-Hydroxytetradecanoly-acyl-carrier-protein UDP-N-acetyl- c0	0	0	0	0	0	0	0	0	0	0	0	0	0	0	0	0	0	0	0	0	0	0	0	0
L-Ornithine carboxy-lyase c0	2.5e-05	2.5e-05	1.1e-05	1.1e-05	1.6e-05	1.6e-05	0.000111	0.000111	8.8e-05	8.8e-05	0.000118	0.000118	0.000199	0.000199	0.000191	0.000191	0.000211	0.000211	0.000568	0.000568	0.000534	0.000534	0.000648	0.000648
CoA apo-acyl-carrier-protein pantetheinephosphotransferase c0	1.3e-05	1.3e-05	6e-06	6e-06	8e-06	8e-06	5.6e-05	5.6e-05	4.4e-05	4.4e-05	5.9e-05	5.9e-05	0.0001	0.0001	9.5e-05	9.5e-05	0.000106	0.000106	0.000284	0.000284	0.000267	0.000267	0.000324	0.000324
glutathione NADP oxidoreductase c0	0	0	0	0	0	0	0	0	0	0	0	0	0	0	0	0	0	0	0	0	0	0	0	0
Acetyl-L L-diaminopimelate aminotransferase c0	0	0	0	0	0	0	0	0	0	0	0	0	0	0	0	0	0	0	0	0	0	0	0	0
Phosphoenolpyruvate D-erythrose-4-phosphate c0	0	0	0	0	0	0	0	0	0	0	0	0	0	0	0	0	0	0	0	0	0	0	0	0
UDPMurAcoyl-L-Ala-D-gamma-Glu-L-Lys-D-Ala-D-Ala undecaprenyl- c0	0	0	0	0	0	0	0	0	0	0	0	0	0	0	0	0	0	0	0	0	0	0	0	0
glucosyltransferase I LPS core synthesis c0	0	0	0	0	0	0	0	0	0	0	0	0	0	0	0	0	0	0	0	0	0	0	0	0
5'-Inosinate phosphoribohydrolase c0	0	0	0	0	0	0	0	0	0	0	0	0	0	0	0	0	0	0	0	0	0	0	0	0
Chorismate hydroxymutase c0	0	0	0	0	0	0	0	0	0	0	0	0	0	0	0	0	0	0	0	0	0	0	0	0
sn-Glycerol-3-phosphate NAD 2-oxidoreductase c0	2.5e-05	2.5e-05	1.1e-05	1.1e-05	1.6e-05	1.6e-05	0.000111	0.000111	8.8e-05	8.8e-05	0.000118	0.000118	0.000199	0.000199	0.000191	0.000191	0.000211	0.000211	0.000568	0.000568	0.000534	0.000534	0.000648	0.000648
ATP FMN adenylyltransferase c0	1.3e-05	1.3e-05	6e-06	6e-06	8e-06	8e-06	5.6e-05	5.6e-05	4.4e-05	4.4e-05	5.9e-05	5.9e-05	0.0001	0.0001	9.5e-05	9.5e-05	0.000106	0.000106	0.000284	0.000284	0.000267	0.000267	0.000324	0.000324
D-Arabinose-5-phosphate ketol-isomerase c0	0	0	0	0	0	0	0	0	0	0	0	0	0	0	0	0	0	0	0	0	0	0	0	0
isochorismate 2-oxoglutarate cyclodienyltransferasedecarboxylating c0	0	0	0	0	0	0	0	0	0	0	0	0	0	0	0	0	0	0	0	0	0	0	0	0
aldehyde dehydrogenase aminoacetaldehyde NAD c0	0	0	0	0	0	0	0	0	0	0	0	0	0	0	0	0	0	0	0	0	0	0	0	0
2 3 4 5-Tetrahydrodipicolinate NADP oxidoreductase c0	0.001157	0.001157	0.000517	0.000517	0.000739	0.000739	0.005124	0.005124	0.004056	0.004056	0.005434	0.005434	0.009179	0.009179	0.008797	0.008797	0.009727	0.009727	0.026201	0.026201	0.024611	0.024611	0.029887	0.029887
10-methyl-dodecanoyl-ACP malonyl-acyl-carrier-protein C-acyltransferase decarboxylating c0	0	0	0	0	0	0	0	0	0	0	0	0	0	0	0	0	0	0	0	0	0	0	0	0
Phospholipase A1 phosphatidate n-C18 0 periplasm c0	0	0	0	0	0	0	0	0	0	0	0	0	0	0	0	0	0	0	0	0	0	0	0	0
4-methyl-hexanoyl-ACP malonyl-acyl-carrier-protein C-acyltransferase decarboxylating c0	0	0	0	0	0	0	0	0	0	0	0	0	0	0	0	0	0	0	0	0	0	0	0	0
O-Succinylbenzoyl-CoA 1 4-dihydroxy-2-naphthoate-lyase c0	0	0	0	0	0	0	0	0	0	0	0	0	0	0	0	0	0	0	0	0	0	0	0	0
Adenosylcobalamin 5'-phosphate synthase c0	1.3e-05	1.3e-05	6e-06	6e-06	8e-06	8e-06	5.6e-05	5.6e-05	4.4e-05	4.4e-05	5.9e-05	5.9e-05	0.0001	0.0001	9.5e-05	9.5e-05	0.000106	0.000106	0.000284	0.000284	0.000267	0.000267	0.000324	0.000324
2 3-diketo-5-methylthio-1-phosphopentane degradation reaction c0	1.3e-05	1.3e-05	6e-06	6e-06	8e-06	8e-06	5.6e-05	5.6e-05	4.4e-05	4.4e-05	5.9e-05	5.9e-05	0.0001	0.0001	9.5e-05	9.5e-05	0.000106	0.000106	0.000284	0.000284	0.000267	0.000267	0.000324	0.000324
rxn05023 c0	0	0	0	0	0	0	0	0	0	0	0	0	0	0	0	0	0	0	0	0	0	0	0	0
L-Ornithine ammonia-lyasecyclizing c0	0.000747	0.000747	0.000334	0.000334	0.000477	0.000477	0.003309	0.003309	0.00262	0.00262	0.00351	0.00351	0.005928	0.005928	0.005681	0.005681	0.006282	0.006282	0.016922	0.016922	0.015896	0.015896	0.019303	0.019303
fatty acid synthase n-C18 0 c0	0	0	0	0	0	0	0	0	0	0	0	0	0	0	0	0	0	0	0	0	0	0	0	0
L-Aspartate 1-carboxy-lyase c0	2.5e-05	2.5e-05	1.1e-05	1.1e-05	1.6e-05	1.6e-05	0.000111	0.000111	8.8e-05	8.8e-05	0.000118	0.000118	0.000199	0.000199	0.000191	0.000191	0.000211	0.000211	0.000568	0.000568	0.000534	0.000534	0.000648	0.000648
gamma-L-Glutamyl-L-cysteine glycine ligase ADP-forming c0	1.3e-05	1.3e-05	6e-06	6e-06	8e-06	8e-06	5.6e-05	5.6e-05	4.4e-05	4.4e-05	5.9e-05	5.9e-05	0.0001	0.0001	9.5e-05	9.5e-05	0.000106	0.000106	0.000284	0.000284	0.000267	0.000267	0.000324	0.000324
R-Pantoate beta-alanine ligase AMP-forming c0	2.5e-05	2.5e-05	1.1e-05	1.1e-05	1.6e-05	1.6e-05	0.000111	0.000111	8.8e-05	8.8e-05	0.000118	0.000118	0.000199	0.000199	0.000191	0.000191	0.000211	0.000211	0.000568	0.000568	0.000534	0.000534	0.000648	0.000648
R-Mevalonate NADP oxidoreductase CoA acylating c0	0.000201	0.000201	9e-05	9e-05	0.000128	0.000128	0.000889	0.000889	0.000704	0.000704	0.000943	0.000943	0.001593	0.001593	0.001527	0.001527	0.001688	0.001688	0.004548	0.004548	0.004272	0.004272	0.005188	0.005188
Pyruvate carbon-dioxide ligase ADP-forming c0	0.014126	0.014126	0.006313	0.006313	0	0.009023	0.062558	0.062558	0.049523	0.049523	0.066345	0.066345	0.112066	0.112066	0.107403	0.107403	0.118763	0.118763	0.319907	0.319907	0.300494	0.300494	0.364911	0.364911
L-Glutamate L-cysteine gamma-ligase ADP-forming c0	1.3e-05	1.3e-05	6e-06	6e-06	8e-06	8e-06	5.6e-05	5.6e-05	4.4e-05	4.4e-05	5.9e-05	5.9e-05	0.0001	0.0001	9.5e-05	9.5e-05	0.000106	0.000106	0.000284	0.000284	0.000267	0.000267	0.000324	0.000324
Ammonia transport via diffusion c0	0.031504	0.031504	0.014079	0.014079	0.020124	0.020124	0.13952	0.13952	0.110449	0.110449	0.147966	0.147966	0.249938	0.249938	0.239536	0.239536	0.264873	0.264873	0.713476	0.713476	0.670181	0.670181	0.813847	0.813847
fatty acid synthase n-C16 0 c0	0	0	0	0	0	0	0	0	0	0	0	0	0	0	0	0	0	0	0	0	0	0	0	0
GGTT c0	0	0	0	0	0	0	0	0	0	0	0	0	0	0	0	0	0	0	0	0	0	0	0	0
2-succinyl-6-hydroxy-2 4-cyclohexadiene-1-carboxylate synthase c0	0	0	0	0	0	0	0	0	0	0	0	0	0	0	0	0	0	0	0	0	0	0	0	0
2-keto-4-methylthiobutyrate transamination c0	1.3e-05	1.3e-05	6e-06	6e-06	8e-06	8e-06	5.6e-05	5.6e-05	4.4e-05	4.4e-05	5.9e-05	5.9e-05	0.0001	0.0001	9.5e-05	9.5e-05	0.000106	0.000106	0.000284	0.000284	0.000267	0.000267	0.000324	0.000324
2-succinyl-5-enolpyruvyl-6-hydroxy-3-cyclohexene-1-carboxylate c0	0	0	0	0	0	0	0	0	0	0	0	0	0	0	0	0	0	0	0	0	0	0	0	0
b-ketoacyl synthetase n-C14 0 c0	0	0	0	0	0	0	0	0	0	0	0	0	0	0	0	0	0	0	0	0	0	0	0	0
PPTT c0	0	0	0	0	0	0	0	0	0	0	0	0	0	0	0	0	0	0	0	0	0	0	0	0
ATP nicotinamide-nucleotide adenylyltransferase c0	0	0	0	0	0	0	0	0	0	0	0	0	0	0	0	0	0	0	0	0	0	0	0	0
Malonyl-CoA pyruvate carboxyltransferase c0	0	0	0	0	0	0	0	0	0	0	0	0	0	0	0	0	0	0	0	0	0	0	0	0
S-Methyl-5-thio-D-ribulose-1-phosphate hydro-lyase c0	1.3e-05	1.3e-05	6e-06	6e-06	8e-06	8e-06	5.6e-05	5.6e-05	4.4e-05	4.4e-05	5.9e-05	5.9e-05	0.0001	0.0001	9.5e-05	9.5e-05	0.000106	0.000106	0.000284	0.000284	0.000267	0.000267	0.000324	0.000324
L-Serine hydro-lyase adding homocysteine c0	0.000359	0.000359	0.00016	0.00016	0.000229	0.000229	0.001589	0.001589	0.001258	0.001258	0.001685	0.001685	0.002847	0.002847	0.002728	0.002728	0.003017	0.003017	0.008127	0.008127	0.007634	0.007634	0.00927	0.00927
Acetyl-CoA formate C-acetyltransferase c0	0	0	0	0	0	0	0	0	0	0	0	0	0	0	0	0	0	0	0	0	0	0	0	0
Acetyl-CoA acetyl-CoA C-acetyltransferase c0	0.000201	0.000201	9e-05	9e-05	0.000128	0.000128	0.000889	0.000889	0.000704	0.000704	0.000943	0.000943	0.001593	0.001593	0.001527	0.001527	0.001688	0.001688	0.004548	0.004548	0.004272	0.004272	0.005188	0.005188
rxn05024 c0	0	0	0	0	0	0	0	0	0	0	0	0	0	0	0	0	0	0	0	0	0	0	0	0
ATP adenosine 5'-phosphotransferase c0	7.5e-05	7.5e-05	3.4e-05	3.4e-05	4.8e-05	4.8e-05	0.000333	0.000333	0.000264	0.000264	0.000354	0.000354	0.000597	0.000597	0.000573	0.000573	0.000633	0.000633	0.001705	0.001705	0.001602	0.001602	0.001945	0.001945
GramNegativeBiomass auto biomass	0.004053	0.004053	0.001811	0.001811	0.002589	0.002589	0.01795	0.01795	0.01421	0.01421	0.019037	0.019037	0.032156	0.032156	0.030818	0.030818	0.034078	0.034078	0.091793	0.091793	0.086223	0.086223	0.104707	0.104707
EX Mg e0	-1.3e-05	-1.3e-05	-6e-06	-6e-06	-8e-06	-8e-06	-5.6e-05	-5.6e-05	-4.4e-05	-4.4e-05	-5.9e-05	-5.9e-05	-0.0001	-0.0001	-9.5e-05	-9.5e-05	-0.000106	-0.000106	-0.000284	-0.000284	-0.000267	-0.000267	-0.000324	-0.000324
EX Phosphate e0	0.000406	0.000406	0.000181	0.000181	0	0.000259	0.001798	0.001798	0.001424	0.001424	0.001907	0.001907	0.003222	0.003222	0.003088	0.003088	0.003414	0.003414	0.009197	0.009197	0.008639	0.008639	0.010491	0.010491
EX H e0	-9.70434	-9.70434	-8.02403	-8.02403	-8.60699	0	-20.1206	-20.1206	-17.3172	-17.3172	-20.935	-20.935	-30.7683	-30.7683	-29.7653	-29.7653	-32.2086	-32.2086	-75.4681	-75.4681	-71.2931	-71.2931	-85.1471	-85.1471
EX K e0	-1.3e-05	-1.3e-05	-6e-06	-6e-06	-8e-06	-8e-06	-5.6e-05	-5.6e-05	-4.4e-05	-4.4e-05	-5.9e-05	-5.9e-05	-0.0001	-0.0001	-9.5e-05	-9.5e-05	-0.000106	-0.000106	-0.000284	-0.000284	-0.000267	-0.000267	-0.000324	-0.000324
EX Nitrate e0	0	0	0	0	0	0	0	0	0	0	0	0	0	0	0	0	0	0	0	0	0	0	0	0
EX Na e0	0	0	0	0	0	0	0	0	0	0	0	0	0	0	0	0	0	0	0	0	0	0	0	0
EX L-Proline e0	0	0	0	0	0	0	0	0	0	0	0	0	0	0	0	0	0	0	0	0	0	0	0	0
EX Taurine e0	0	0	0	0	0	0	0	0	0	0	0	0	0	0	0	0	0	0	0	0	0	0	0	0
EX L-Glutamine e0	0	0	0	0	0	0	0	0	0	0	0	0	0	0	0	0	0	0	0	0	0	0	0	0
EX BET e0	0	0	0	0	0	0	0	0	0	0	0	0	0	0	0	0	0	0	0	0	0	0	0	0
EX HYXN e0	0	0	0	0	0	0	0	0	0	0	0	0	0	0	0	0	0	0	0	0	0	0	0	0
EX Fe2 e0	-2.5e-05	-2.5e-05	-1.1e-05	-1.1e-05	-1.6e-05	-1.6e-05	-0.000111	-0.000111	-8.8e-05	-8.8e-05	-0.000118	-0.000118	-0.000199	-0.000199	-0.000191	-0.000191	-0.000211	-0.000211	-0.000568	-0.000568	-0.000534	-0.000534	-0.000648	-0.000648
EX Cl- e0	-1.3e-05	-1.3e-05	-6e-06	-6e-06	-8e-06	-8e-06	-5.6e-05	-5.6e-05	-4.4e-05	-4.4e-05	-5.9e-05	-5.9e-05	-0.0001	-0.0001	-9.5e-05	-9.5e-05	-0.000106	-0.000106	-0.000284	-0.000284	-0.000267	-0.000267	-0.000324	-0.000324
EX Formate e0	-10.21	-10.21	-8.25	-8.25	-8.93	-8.93	-22.36	-22.36	-19.09	-19.09	-23.31	-23.31	-34.78	-34.78	-33.61	-33.61	-36.46	-36.46	-86.92	-86.92	-82.05	-82.05	-98.21	-98.21
EX Cytosine e0	0	0	0	0	0	0	0	0	0	0	0	0	0	0	0	0	0	0	0	0	0	0	0	0
EX glycogenn-1 c0	0	0	0	0	0	0	0	0	0	0	0	0	0	0	0	0	0	0	0	0	0	0	0	0
EX Uracil e0	0	0	0	0	0	0	0	0	0	0	0	0	0	0	0	0	0	0	0	0	0	0	0	0
EX Co2 e0	-1.3e-05	-1.3e-05	-6e-06	-6e-06	-8e-06	-8e-06	-5.6e-05	-5.6e-05	-4.4e-05	-4.4e-05	-5.9e-05	-5.9e-05	-0.0001	-0.0001	-9.5e-05	-9.5e-05	-0.000106	-0.000106	-0.000284	-0.000284	-0.000267	-0.000267	-0.000324	-0.000324
EX Thiamin e0	-1.3e-05	-1.3e-05	-6e-06	-6e-06	-8e-06	-8e-06	-5.6e-05	-5.6e-05	-4.4e-05	-4.4e-05	-5.9e-05	-5.9e-05	-0.0001	-0.0001	-9.5e-05	-9.5e-05	-0.000106	-0.000106	-0.000284	-0.000284	-0.000267	-0.000267	-0.000324	-0.000324
EX Urea e0	0	0	0	0	0	0	0	0	0	0	0	0	0	0	0	0	0	0	0	0	0	0	0	0
EX fe3 e0	-1.3e-05	-1.3e-05	-6e-06	-6e-06	-8e-06	-8e-06	-5.6e-05	-5.6e-05	-4.4e-05	-4.4e-05	-5.9e-05	-5.9e-05	-0.0001	-0.0001	-9.5e-05	-9.5e-05	-0.000106	-0.000106	-0.000284	-0.000284	-0.000267	-0.000267	-0.000324	-0.000324
EX H2O e0	4.68488	4.68488	3.93725	3.93725	4.19663	0	9.3194	9.3194	8.07208	8.07208	9.68177	0	14.0569	0	13.6106	13.6106	14.6977	14.6977	33.9453	33.9453	32.0877	32.0877	38.2518	38.2518
EX CO2 e0	7.60365	7.60365	6.16343	6.16343	6.6631	6.6631	16.5315	16.5315	14.1287	14.1287	17.2296	17.2296	25.6578	25.6578	24.7981	24.7981	26.8922	26.8922	63.9704	63.9704	60.3919	60.3919	72.2664	72.2664
EX Biomass c0	0.004053	0.004053	0.001811	0.001811	0.002589	0.002589	0.01795	0.01795	0.01421	0.01421	0.019037	0.019037	0.032156	0.032156	0.030818	0.030818	0.034078	0.034078	0.091793	0.091793	0.086223	0.086223	0.104707	0.104707
EX Zn2 e0	0	0	0	0	0	0	0	0	0	0	0	0	0	0	0	0	0	0	0	0	0	0	0	0
EX ddca e0	0	0	0	0	0	0	0	0	0	0	0	0	0	0	0	0	0	0	0	0	0	0	0	0
EX Nicotinamide ribonucleotide e0	-2.5e-05	-2.5e-05	-1.1e-05	-1.1e-05	-1.6e-05	-1.6e-05	-0.000111	-0.000111	-8.8e-05	-8.8e-05	-0.000118	-0.000118	-0.000199	-0.000199	-0.000191	-0.000191	-0.000211	-0.000211	-0.000568	-0.000568	-0.000534	-0.000534	-0.000648	-0.000648
EX Cu2 e0	0	0	0	0	0	0	0	0	0	0	0	0	0	0	0	0	0	0	0	0	0	0	0	0
EX Spermine e0	0	0	0	0	0	0	0	0	0	0	0	0	0	0	0	0	0	0	0	0	0	0	0	0
EX Mn2 e0	0	0	0	0	0	0	0	0	0	0	0	0	0	0	0	0	0	0	0	0	0	0	0	0
EX Ca2 e0	-1.3e-05	-1.3e-05	-6e-06	-6e-06	-8e-06	-8e-06	-5.6e-05	-5.6e-05	-4.4e-05	-4.4e-05	-5.9e-05	-5.9e-05	-0.0001	-0.0001	-9.5e-05	-9.5e-05	-0.000106	-0.000106	-0.000284	-0.000284	-0.000267	-0.000267	-0.000324	-0.000324
EX Dephospho-CoA e0	0	0	0	0	0	0	0	0	0	0	0	0	0	0	0	0	0	0	0	0	0	0	0	0
EX octadecenoate e0	0	0	0	0	0	0	0	0	0	0	0	0	0	0	0	0	0	0	0	0	0	0	0	0
EX Cobinamide e0	0	0	0	0	0	0	0	0	0	0	0	0	0	0	0	0	0	0	0	0	0	0	0	0
EX ocdca e0	0	0	0	0	0	0	0	0	0	0	0	0	0	0	0	0	0	0	0	0	0	0	0	0
EX Oxidized glutathione e0	0	0	0	0	0	0	0	0	0	0	0	0	0	0	0	0	0	0	0	0	0	0	0	0
EX Myristic acid e0	0	0	0	0	0	0	0	0	0	0	0	0	0	0	0	0	0	0	0	0	0	0	0	0
EX NH3 e0	-0.031504	-0.031504	-0.014079	-0.014079	-0.020124	-0.020124	-0.13952	-0.13952	-0.110449	-0.110449	-0.147966	-0.147966	-0.249938	-0.249938	-0.239536	-0.239536	-0.264873	-0.264873	-0.713476	-0.713476	-0.670181	-0.670181	-0.813847	-0.813847
EX_Methane[e0]	2.49842	2.49842	2.03833	2.03833	2.19795	2.19795	5.35048	5.35048	4.58289	4.58289	5.57348	5.57348	8.26593	8.26593	7.99128	7.99128	8.66029	8.66029	20.5052	20.5052	19.362	19.362	23.1553	23.1553
EX_Hydrogen[e0]	0	0	0	0	0	0	0	0	0	0	0	0	0	0	0	0	0	0	0	0	0	0	0	0
HdrABC	0	2.50232	0	2.04007	0	2.20044	0	5.36775	0	4.59656	0	5.5918	0	8.29686	0	8.02093	0	8.69307	0	20.5935	0	19.4449	0	23.2561
Eha/Ehb	0.095833	0.095833	0.042827	0.042827	0.061217	0	0.424416	0.424416	0.335982	0.335982	0.450108	0	0.760301	0.760301	0.728659	0.728659	0.805735	0.805735	2.17037	2.17037	2.03866	2.03866	2.47569	2.47569
ADP:D-glucose 6-phosphotransferase	0	0	0	0	0	0	0	0	0	0	0	0	0	0	0	0	0	0	0	0	0	0	0	0
ADP:D-fructose-6-phosphate 1-phosphotransferase	-1000	-0.005597	-1000	-0.002501	-1000	-0.003575	-1000	-0.024788	-1000	-0.019623	-1000	-0.026289	-1000	-0.044405	-1000	-0.042557	-1000	-0.047059	-1000	-0.12676	-1000	-0.119068	-1000	-0.144593
Sulfopyruvate carboxy-lyase	1.3e-05	1.3e-05	6e-06	6e-06	8e-06	8e-06	5.6e-05	5.6e-05	4.4e-05	4.4e-05	5.9e-05	5.9e-05	0.0001	0.0001	9.5e-05	9.5e-05	0.000106	0.000106	0.000284	0.000284	0.000267	0.000267	0.000324	0.000324
(R)-2-hydroxyacid:NAD+ oxidoreductase	1.3e-05	1.3e-05	6e-06	6e-06	8e-06	8e-06	5.6e-05	5.6e-05	4.4e-05	4.4e-05	5.9e-05	5.9e-05	0.0001	0.0001	9.5e-05	9.5e-05	0.000106	0.000106	0.000284	0.000284	0.000267	0.000267	0.000324	0.000324
(R)-2-phospho-3-sulfolactate phosphohydrolase	1.3e-05	1.3e-05	6e-06	6e-06	8e-06	8e-06	5.6e-05	5.6e-05	4.4e-05	4.4e-05	5.9e-05	5.9e-05	0.0001	0.0001	9.5e-05	9.5e-05	0.000106	0.000106	0.000284	0.000284	0.000267	0.000267	0.000324	0.000324
LL-2,6-diaminoheptanedioate:2-Oxoglutarate aminotransferase	0.001157	0.001157	0.000517	0.000517	0.000739	0.000739	0.005124	0.005124	0.004056	0.004056	0.005434	0.005434	0.009179	0.009179	0.008797	0.008797	0.009727	0.009727	0.026201	0.026201	0.024611	0.024611	0.029887	0.029887
Citramalate_synthase	8e-05	8e-05	3.6e-05	3.6e-05	5.1e-05	5.1e-05	0.000352	0.000352	0.000279	0.000279	0.000374	0.000374	0.000631	0.000631	0.000605	0.000605	0.000669	0.000669	0.001802	0.001802	0.001693	0.001693	0.002056	0.002056
(R)-2-Methylmalate hydro-lyase	8e-05	8e-05	3.6e-05	3.6e-05	5.1e-05	5.1e-05	0.000352	0.000352	0.000279	0.000279	0.000374	0.000374	0.000631	0.000631	0.000605	0.000605	0.000669	0.000669	0.001802	0.001802	0.001693	0.001693	0.002056	0.002056
Isopropylmalate_isomerase	8e-05	8e-05	3.6e-05	3.6e-05	5.1e-05	5.1e-05	0.000352	0.000352	0.000279	0.000279	0.000374	0.000374	0.000631	0.000631	0.000605	0.000605	0.000669	0.000669	0.001802	0.001802	0.001693	0.001693	0.002056	0.002056
Methylmalate_dehydrogenase	8e-05	8e-05	3.6e-05	3.6e-05	5.1e-05	5.1e-05	0.000352	0.000352	0.000279	0.000279	0.000374	0.000374	0.000631	0.000631	0.000605	0.000605	0.000669	0.000669	0.001802	0.001802	0.001693	0.001693	0.002056	0.002056
2-aceto-2-hydroxybutanoate synthase	0	0.003954	0	0.001767	0	0.002526	0	0.017512	0	0.013863	0	0.018573	0	0.031372	0	0.030066	0	0.033247	0	0.089555	0	0.08412	0	0.102153
ketol-acid reductoisomerase (2-Acetolactate)	-999.999	1000	-1000	1000	-999.999	1000	-999.996	1000	-999.997	1000	-999.995	1000	-999.992	1000	-999.993	1000	-999.992	1000	-999.978	1000	-999.979	1000	-999.975	1000
Arginine carboxy-lyase	0	0	0	0	0	0	0	0	0	0	0	0	0	0	0	0	0	0	0	0	0	0	0	0
Acetate exchange	0	0	0	0	0	0	0	0	0	0	0	0	0	0	0	0	0	0	0	0	0	0	0	0
Acetate transport	0	0	0	0	0	0	0	0	0	0	0	0	0	0	0	0	0	0	0	0	0	0	0	0
Indolepyruvate ferredoxin oxidoreductase	0	0	0	0	0	0	0	0	0	0	0	0	0	0	0	0	0	0	0	0	0	0	0	0
Hydrogen:5,10-methenyltetrahydromethanopterin oxidoreductase	-997.47	0	-997.947	0	-997.782	0	-994.508	0	-995.305	0	-994.277	0	-991.481	0	-991.766	0	-991.072	0	-978.773	0	-979.96	0	-976.022	0
ATP synthase:Sodium utilizing	1.13839	1.13839	0.969642	0.969642	1.02819	1.02819	2.18446	2.18446	1.90293	1.90293	2.26625	2.26625	3.25378	3.25378	3.15305	3.15305	3.39842	3.39842	7.74284	7.74284	7.32356	7.32356	8.71487	8.71487
Formate dehydrogenase	5.20467	10.2093	4.16954	8.24969	4.52867	8.92956	11.6214	22.3569	9.89446	19.0876	12.1232	23.3068	18.1808	34.7745	17.5629	33.6047	19.068	36.4542	45.7174	86.9043	43.1454	82.0353	51.68	98.1921
Formate-utilizing heterodisulfide reductase	0	2.50232	0	2.04007	0	2.20044	0	5.36775	0	4.59656	0	5.5918	0	8.29686	0	8.02093	0	8.69307	0	20.5935	0	19.4449	0	23.2561
(S)-Malate:NADP+ oxidoreductase	0	0	0	0	0	0	0	0	0	0	0	0	0	0	0	0	0	0	0	0	0	0	0	0
Thiol:fumarate reductase	0.0039	0.0039	0.001743	0.001743	0.002491	0.002491	0.01727	0.01727	0.013672	0.013672	0.018316	0.018316	0.030938	0.030938	0.02965	0.02965	0.032787	0.032787	0.088316	0.088316	0.082957	0.082957	0.10074	0.10074
EX L-Alanine e0	0	0	0	0	0	0	0	0	0	0	0	0	0	0	0	0	0	0	0	0	0	0	0	0
EX D-Alanine e0	0	0	0	0	0	0	0	0	0	0	0	0	0	0	0	0	0	0	0	0	0	0	0	0
L-Alanine permease	0	0	0	0	0	0	0	0	0	0	0	0	0	0	0	0	0	0	0	0	0	0	0	0
D-Alanine permease	0	0	0	0	0	0	0	0	0	0	0	0	0	0	0	0	0	0	0	0	0	0	0	0
EX Nitrogen e0	0	0	0	0	0	0	0	0	0	0	0	0	0	0	0	0	0	0	0	0	0	0	0	0
Nitrogen exchange, diffusion	0	0	0	0	0	0	0	0	0	0	0	0	0	0	0	0	0	0	0	0	0	0	0	0
H2S transport (diffusion)	0.000914	0.000914	0.000409	0.000409	0.000584	0.000584	0.00405	0.00405	0.003206	0.003206	0.004295	0.004295	0.007255	0.007255	0.006953	0.006953	0.007689	0.007689	0.020711	0.020711	0.019454	0.019454	0.023624	0.023624
EX_H2S[e0]	-0.000914	-0.000914	-0.000409	-0.000409	-0.000584	-0.000584	-0.00405	-0.00405	-0.003206	-0.003206	-0.004295	-0.004295	-0.007255	-0.007255	-0.006953	-0.006953	-0.007689	-0.007689	-0.020711	-0.020711	-0.019454	-0.019454	-0.023624	-0.023624
Dsr-LP	1.3e-05	1.3e-05	6e-06	6e-06	8e-06	8e-06	5.6e-05	5.6e-05	4.4e-05	4.4e-05	5.9e-05	5.9e-05	0.0001	0.0001	9.5e-05	9.5e-05	0.000106	0.000106	0.000284	0.000284	0.000267	0.000267	0.000324	0.000324
alpha-ketoglutarate:CoA ligase	1.3e-05	1.3e-05	6e-06	6e-06	8e-06	8e-06	5.6e-05	5.6e-05	4.4e-05	4.4e-05	5.9e-05	5.9e-05	0.0001	0.0001	9.5e-05	9.5e-05	0.000106	0.000106	0.000284	0.000284	0.000267	0.000267	0.000324	0.000324
trans-homoaconitate hydrolase	1.3e-05	1.3e-05	6e-06	6e-06	8e-06	8e-06	5.6e-05	5.6e-05	4.4e-05	4.4e-05	5.9e-05	5.9e-05	0.0001	0.0001	9.5e-05	9.5e-05	0.000106	0.000106	0.000284	0.000284	0.000267	0.000267	0.000324	0.000324
(S)-homocitrate dehydratase	1.3e-05	1.3e-05	6e-06	6e-06	8e-06	8e-06	5.6e-05	5.6e-05	4.4e-05	4.4e-05	5.9e-05	5.9e-05	0.0001	0.0001	9.5e-05	9.5e-05	0.000106	0.000106	0.000284	0.000284	0.000267	0.000267	0.000324	0.000324
cis-homoaconitate hydrolase	1.3e-05	1.3e-05	6e-06	6e-06	8e-06	8e-06	5.6e-05	5.6e-05	4.4e-05	4.4e-05	5.9e-05	5.9e-05	0.0001	0.0001	9.5e-05	9.5e-05	0.000106	0.000106	0.000284	0.000284	0.000267	0.000267	0.000324	0.000324
threo-isohomocitrate dehydrogenase	1.3e-05	1.3e-05	6e-06	6e-06	8e-06	8e-06	5.6e-05	5.6e-05	4.4e-05	4.4e-05	5.9e-05	5.9e-05	0.0001	0.0001	9.5e-05	9.5e-05	0.000106	0.000106	0.000284	0.000284	0.000267	0.000267	0.000324	0.000324
alpha-ketoadipate:CoA ligase	1.3e-05	1.3e-05	6e-06	6e-06	8e-06	8e-06	5.6e-05	5.6e-05	4.4e-05	4.4e-05	5.9e-05	5.9e-05	0.0001	0.0001	9.5e-05	9.5e-05	0.000106	0.000106	0.000284	0.000284	0.000267	0.000267	0.000324	0.000324
(R)-(homo)2citrate dehydratase	1.3e-05	1.3e-05	6e-06	6e-06	8e-06	8e-06	5.6e-05	5.6e-05	4.4e-05	4.4e-05	5.9e-05	5.9e-05	0.0001	0.0001	9.5e-05	9.5e-05	0.000106	0.000106	0.000284	0.000284	0.000267	0.000267	0.000324	0.000324
cis-(homo)2aconitate hydrolase	1.3e-05	1.3e-05	6e-06	6e-06	8e-06	8e-06	5.6e-05	5.6e-05	4.4e-05	4.4e-05	5.9e-05	5.9e-05	0.0001	0.0001	9.5e-05	9.5e-05	0.000106	0.000106	0.000284	0.000284	0.000267	0.000267	0.000324	0.000324
threo-iso(homo)2citrate dehydrogenase	1.3e-05	1.3e-05	6e-06	6e-06	8e-06	8e-06	5.6e-05	5.6e-05	4.4e-05	4.4e-05	5.9e-05	5.9e-05	0.0001	0.0001	9.5e-05	9.5e-05	0.000106	0.000106	0.000284	0.000284	0.000267	0.000267	0.000324	0.000324
alpha-ketopimelate:CoA ligase	1.3e-05	1.3e-05	6e-06	6e-06	8e-06	8e-06	5.6e-05	5.6e-05	4.4e-05	4.4e-05	5.9e-05	5.9e-05	0.0001	0.0001	9.5e-05	9.5e-05	0.000106	0.000106	0.000284	0.000284	0.000267	0.000267	0.000324	0.000324
(R)-(homo)3citrate dehydratase	1.3e-05	1.3e-05	6e-06	6e-06	8e-06	8e-06	5.6e-05	5.6e-05	4.4e-05	4.4e-05	5.9e-05	5.9e-05	0.0001	0.0001	9.5e-05	9.5e-05	0.000106	0.000106	0.000284	0.000284	0.000267	0.000267	0.000324	0.000324
cis-(homo)3aconitate hydrolase	1.3e-05	1.3e-05	6e-06	6e-06	8e-06	8e-06	5.6e-05	5.6e-05	4.4e-05	4.4e-05	5.9e-05	5.9e-05	0.0001	0.0001	9.5e-05	9.5e-05	0.000106	0.000106	0.000284	0.000284	0.000267	0.000267	0.000324	0.000324
threo-iso(homo)3citrate dehydrogenase	1.3e-05	1.3e-05	6e-06	6e-06	8e-06	8e-06	5.6e-05	5.6e-05	4.4e-05	4.4e-05	5.9e-05	5.9e-05	0.0001	0.0001	9.5e-05	9.5e-05	0.000106	0.000106	0.000284	0.000284	0.000267	0.000267	0.000324	0.000324
rxn11855	1.3e-05	1.3e-05	6e-06	6e-06	8e-06	8e-06	5.6e-05	5.6e-05	4.4e-05	4.4e-05	5.9e-05	5.9e-05	0.0001	0.0001	9.5e-05	9.5e-05	0.000106	0.000106	0.000284	0.000284	0.000267	0.000267	0.000324	0.000324
7-mercaptoheptanoate synthase	1.3e-05	1.3e-05	6e-06	6e-06	8e-06	8e-06	5.6e-05	5.6e-05	4.4e-05	4.4e-05	5.9e-05	5.9e-05	0.0001	0.0001	9.5e-05	9.5e-05	0.000106	0.000106	0.000284	0.000284	0.000267	0.000267	0.000324	0.000324
7-mercaptoheptanoylthreonine synthase	1.3e-05	1.3e-05	6e-06	6e-06	8e-06	8e-06	5.6e-05	5.6e-05	4.4e-05	4.4e-05	5.9e-05	5.9e-05	0.0001	0.0001	9.5e-05	9.5e-05	0.000106	0.000106	0.000284	0.000284	0.000267	0.000267	0.000324	0.000324
Coenzyme B synthase	1.3e-05	1.3e-05	6e-06	6e-06	8e-06	8e-06	5.6e-05	5.6e-05	4.4e-05	4.4e-05	5.9e-05	5.9e-05	0.0001	0.0001	9.5e-05	9.5e-05	0.000106	0.000106	0.000284	0.000284	0.000267	0.000267	0.000324	0.000324
MptA	1.3e-05	1.3e-05	6e-06	6e-06	8e-06	8e-06	5.6e-05	5.6e-05	4.4e-05	4.4e-05	5.9e-05	5.9e-05	0.0001	0.0001	9.5e-05	9.5e-05	0.000106	0.000106	0.000284	0.000284	0.000267	0.000267	0.000324	0.000324
7,8-dihydronepterin 2':3'-cyclicphosphate hydrolase	1.3e-05	1.3e-05	6e-06	6e-06	8e-06	8e-06	5.6e-05	5.6e-05	4.4e-05	4.4e-05	5.9e-05	5.9e-05	0.0001	0.0001	9.5e-05	9.5e-05	0.000106	0.000106	0.000284	0.000284	0.000267	0.000267	0.000324	0.000324
Dihydroneopterin monophosphate dephosphorylase	1.3e-05	1.3e-05	6e-06	6e-06	8e-06	8e-06	5.6e-05	5.6e-05	4.4e-05	4.4e-05	5.9e-05	5.9e-05	0.0001	0.0001	9.5e-05	9.5e-05	0.000106	0.000106	0.000284	0.000284	0.000267	0.000267	0.000324	0.000324
Dihydroneopterin aldolase	1.3e-05	1.3e-05	6e-06	6e-06	8e-06	8e-06	5.6e-05	5.6e-05	4.4e-05	4.4e-05	5.9e-05	5.9e-05	0.0001	0.0001	9.5e-05	9.5e-05	0.000106	0.000106	0.000284	0.000284	0.000267	0.000267	0.000324	0.000324
ATP:2-amino-4-hydroxy-6-hydroxymethyl-7,8-dihydropteridine	1.3e-05	1.3e-05	6e-06	6e-06	8e-06	8e-06	5.6e-05	5.6e-05	4.4e-05	4.4e-05	5.9e-05	5.9e-05	0.0001	0.0001	9.5e-05	9.5e-05	0.000106	0.000106	0.000284	0.000284	0.000267	0.000267	0.000324	0.000324
beta-ribofuranosylaminobenzene 5'-phosphate synthase	1.3e-05	1.3e-05	6e-06	6e-06	8e-06	8e-06	5.6e-05	5.6e-05	4.4e-05	4.4e-05	5.9e-05	5.9e-05	0.0001	0.0001	9.5e-05	9.5e-05	0.000106	0.000106	0.000284	0.000284	0.000267	0.000267	0.000324	0.000324
	1.3e-05	1.3e-05	6e-06	6e-06	8e-06	8e-06	5.6e-05	5.6e-05	4.4e-05	4.4e-05	5.9e-05	5.9e-05	0.0001	0.0001	9.5e-05	9.5e-05	0.000106	0.000106	0.000284	0.000284	0.000267	0.000267	0.000324	0.000324
Tetrahydromethanopterin synthase	1.3e-05	1.3e-05	6e-06	6e-06	8e-06	8e-06	5.6e-05	5.6e-05	4.4e-05	4.4e-05	5.9e-05	5.9e-05	0.0001	0.0001	9.5e-05	9.5e-05	0.000106	0.000106	0.000284	0.000284	0.000267	0.000267	0.000324	0.000324
(S)-alpha-hydroxyglutarate dehydrogenase	1.3e-05	1.3e-05	6e-06	6e-06	8e-06	8e-06	5.6e-05	5.6e-05	4.4e-05	4.4e-05	5.9e-05	5.9e-05	0.0001	0.0001	9.5e-05	9.5e-05	0.000106	0.000106	0.000284	0.000284	0.000267	0.000267	0.000324	0.000324
ADTH synthase	0.001357	0.001357	0.000606	0.000606	0	0.000867	0.006009	0.006009	0.004757	0.004757	0.006373	0.006373	0.010765	0.010765	0.010317	0.010317	0.011409	0.011409	0.030731	0.030731	0.028866	0.028866	0.035054	0.035054
ADTH oxidoreductase	0.001357	0.001357	0.000606	0.000606	0	0.000867	0.006009	0.006009	0.004757	0.004757	0.006373	0.006373	0.010765	0.010765	0.010317	0.010317	0.011409	0.011409	0.030731	0.030731	0.028866	0.028866	0.035054	0.035054
3-dehydroquinate aminotransferase	1.3e-05	1.3e-05	6e-06	6e-06	8e-06	8e-06	5.6e-05	5.6e-05	4.4e-05	4.4e-05	5.9e-05	5.9e-05	0.0001	0.0001	9.5e-05	9.5e-05	0.000106	0.000106	0.000284	0.000284	0.000267	0.000267	0.000324	0.000324
4-aminodehydroshikimate synthase	1.3e-05	1.3e-05	6e-06	6e-06	8e-06	8e-06	5.6e-05	5.6e-05	4.4e-05	4.4e-05	5.9e-05	5.9e-05	0.0001	0.0001	9.5e-05	9.5e-05	0.000106	0.000106	0.000284	0.000284	0.000267	0.000267	0.000324	0.000324
4-aminoshikimate dehydrogenase	1.3e-05	1.3e-05	6e-06	6e-06	8e-06	8e-06	5.6e-05	5.6e-05	4.4e-05	4.4e-05	5.9e-05	5.9e-05	0.0001	0.0001	9.5e-05	9.5e-05	0.000106	0.000106	0.000284	0.000284	0.000267	0.000267	0.000324	0.000324
4-aminoshikimate dehydratase	1.3e-05	1.3e-05	6e-06	6e-06	8e-06	8e-06	5.6e-05	5.6e-05	4.4e-05	4.4e-05	5.9e-05	5.9e-05	0.0001	0.0001	9.5e-05	9.5e-05	0.000106	0.000106	0.000284	0.000284	0.000267	0.000267	0.000324	0.000324
4-aminobenzoic acid synthase	1.3e-05	1.3e-05	6e-06	6e-06	8e-06	8e-06	5.6e-05	5.6e-05	4.4e-05	4.4e-05	5.9e-05	5.9e-05	0.0001	0.0001	9.5e-05	9.5e-05	0.000106	0.000106	0.000284	0.000284	0.000267	0.000267	0.000324	0.000324
Glycolaldehyde:NAD+ oxidoreductase	1.3e-05	1.3e-05	6e-06	6e-06	8e-06	8e-06	5.6e-05	5.6e-05	4.4e-05	4.4e-05	5.9e-05	5.9e-05	0.0001	0.0001	9.5e-05	9.5e-05	0.000106	0.000106	0.000284	0.000284	0.000267	0.000267	0.000324	0.000324
Glycolate:NAD+ oxidoreductase	1.3e-05	1.3e-05	6e-06	6e-06	8e-06	8e-06	5.6e-05	5.6e-05	4.4e-05	4.4e-05	5.9e-05	5.9e-05	0.0001	0.0001	9.5e-05	9.5e-05	0.000106	0.000106	0.000284	0.000284	0.000267	0.000267	0.000324	0.000324
L-Alanine:glyoxylate aminotransferase	3.8e-05	3.8e-05	1.7e-05	1.7e-05	2.4e-05	2.4e-05	0.000167	0.000167	0.000132	0.000132	0.000177	0.000177	0.000299	0.000299	0.000286	0.000286	0.000317	0.000317	0.000853	0.000853	0.000801	0.000801	0.000973	0.000973
Coenzyme M synthesis	1.3e-05	1.3e-05	6e-06	6e-06	8e-06	8e-06	5.6e-05	5.6e-05	4.4e-05	4.4e-05	5.9e-05	5.9e-05	0.0001	0.0001	9.5e-05	9.5e-05	0.000106	0.000106	0.000284	0.000284	0.000267	0.000267	0.000324	0.000324
L-Tyrosine carboxylase	1.3e-05	1.3e-05	6e-06	6e-06	8e-06	8e-06	5.6e-05	5.6e-05	4.4e-05	4.4e-05	5.9e-05	5.9e-05	0.0001	0.0001	9.5e-05	9.5e-05	0.000106	0.000106	0.000284	0.000284	0.000267	0.000267	0.000324	0.000324
Tyramine-glutamate ligase	1.3e-05	1.3e-05	6e-06	6e-06	8e-06	8e-06	5.6e-05	5.6e-05	4.4e-05	4.4e-05	5.9e-05	5.9e-05	0.0001	0.0001	9.5e-05	9.5e-05	0.000106	0.000106	0.000284	0.000284	0.000267	0.000267	0.000324	0.000324
Tyramine-glutamate ligase	1.3e-05	1.3e-05	6e-06	6e-06	8e-06	8e-06	5.6e-05	5.6e-05	4.4e-05	4.4e-05	5.9e-05	5.9e-05	0.0001	0.0001	9.5e-05	9.5e-05	0.000106	0.000106	0.000284	0.000284	0.000267	0.000267	0.000324	0.000324
4-HCF-P:alanine aminotransferase	1.3e-05	1.3e-05	6e-06	6e-06	8e-06	8e-06	5.6e-05	5.6e-05	4.4e-05	4.4e-05	5.9e-05	5.9e-05	0.0001	0.0001	9.5e-05	9.5e-05	0.000106	0.000106	0.000284	0.000284	0.000267	0.000267	0.000324	0.000324
5-(aminomethyl)-3-furanmethanol-phosphate phosphorylase	1.3e-05	1.3e-05	6e-06	6e-06	8e-06	8e-06	5.6e-05	5.6e-05	4.4e-05	4.4e-05	5.9e-05	5.9e-05	0.0001	0.0001	9.5e-05	9.5e-05	0.000106	0.000106	0.000284	0.000284	0.000267	0.000267	0.000324	0.000324
5-(aminomethyl)-3-furanmethanol-pyrophosphate condensation	1.3e-05	1.3e-05	6e-06	6e-06	8e-06	8e-06	5.6e-05	5.6e-05	4.4e-05	4.4e-05	5.9e-05	5.9e-05	0.0001	0.0001	9.5e-05	9.5e-05	0.000106	0.000106	0.000284	0.000284	0.000267	0.000267	0.000324	0.000324
Methanofuran synthase	1.3e-05	1.3e-05	6e-06	6e-06	8e-06	8e-06	5.6e-05	5.6e-05	4.4e-05	4.4e-05	5.9e-05	5.9e-05	0.0001	0.0001	9.5e-05	9.5e-05	0.000106	0.000106	0.000284	0.000284	0.000267	0.000267	0.000324	0.000324
coenzyme F430 precursor synthase 1 (aminase)	1.3e-05	1.3e-05	6e-06	6e-06	8e-06	8e-06	5.6e-05	5.6e-05	4.4e-05	4.4e-05	5.9e-05	5.9e-05	0.0001	0.0001	9.5e-05	9.5e-05	0.000106	0.000106	0.000284	0.000284	0.000267	0.000267	0.000324	0.000324
coenzyme F430 precursor synthase 2 (reduction)	1.3e-05	1.3e-05	6e-06	6e-06	8e-06	8e-06	5.6e-05	5.6e-05	4.4e-05	4.4e-05	5.9e-05	5.9e-05	0.0001	0.0001	9.5e-05	9.5e-05	0.000106	0.000106	0.000284	0.000284	0.000267	0.000267	0.000324	0.000324
coenzyme F430 precursor synthase 3 (reduction)	1.3e-05	1.3e-05	6e-06	6e-06	8e-06	8e-06	5.6e-05	5.6e-05	4.4e-05	4.4e-05	5.9e-05	5.9e-05	0.0001	0.0001	9.5e-05	9.5e-05	0.000106	0.000106	0.000284	0.000284	0.000267	0.000267	0.000324	0.000324
coenzyme F430 precursor synthase 4 (cyclization)	1.3e-05	1.3e-05	6e-06	6e-06	8e-06	8e-06	5.6e-05	5.6e-05	4.4e-05	4.4e-05	5.9e-05	5.9e-05	0.0001	0.0001	9.5e-05	9.5e-05	0.000106	0.000106	0.000284	0.000284	0.000267	0.000267	0.000324	0.000324
coenzyme F430 precursor synthase 5 (cyclization)	1.3e-05	1.3e-05	6e-06	6e-06	8e-06	8e-06	5.6e-05	5.6e-05	4.4e-05	4.4e-05	5.9e-05	5.9e-05	0.0001	0.0001	9.5e-05	9.5e-05	0.000106	0.000106	0.000284	0.000284	0.000267	0.000267	0.000324	0.000324
EX_Ni2[e0]	-1.3e-05	-1.3e-05	-6e-06	-6e-06	-8e-06	-8e-06	-5.6e-05	-5.6e-05	-4.4e-05	-4.4e-05	-5.9e-05	-5.9e-05	-0.0001	-0.0001	-9.5e-05	-9.5e-05	-0.000106	-0.000106	-0.000284	-0.000284	-0.000267	-0.000267	-0.000324	-0.000324
Nickel-ABC Transport	1.3e-05	1.3e-05	6e-06	6e-06	8e-06	8e-06	5.6e-05	5.6e-05	4.4e-05	4.4e-05	5.9e-05	5.9e-05	0.0001	0.0001	9.5e-05	9.5e-05	0.000106	0.000106	0.000284	0.000284	0.000267	0.000267	0.000324	0.000324
ATP:AMP phosphotransferase	0	0	0	0	0	0	0	0	0	0	0	0	0	0	0	0	0	0	0	0	0	0	0	0
7,8-didemethyl-8-hydroxy-5-deazariboflavin synthetase	2.5e-05	2.5e-05	1.1e-05	1.1e-05	1.6e-05	1.6e-05	0.000111	0.000111	8.8e-05	8.8e-05	0.000118	0.000118	0.000199	0.000199	0.000191	0.000191	0.000211	0.000211	0.000568	0.000568	0.000534	0.000534	0.000648	0.000648
(S)-lactaldehyde:NAD+ oxidoreductase	2.5e-05	2.5e-05	1.1e-05	1.1e-05	1.6e-05	1.6e-05	0.000111	0.000111	8.8e-05	8.8e-05	0.000118	0.000118	0.000199	0.000199	0.000191	0.000191	0.000211	0.000211	0.000568	0.000568	0.000534	0.000534	0.000648	0.000648
LPPG synthetase	2.5e-05	2.5e-05	1.1e-05	1.1e-05	1.6e-05	1.6e-05	0.000111	0.000111	8.8e-05	8.8e-05	0.000118	0.000118	0.000199	0.000199	0.000191	0.000191	0.000211	0.000211	0.000568	0.000568	0.000534	0.000534	0.000648	0.000648
2-phospho-L-lactate synthase	2.5e-05	2.5e-05	1.1e-05	1.1e-05	1.6e-05	1.6e-05	0.000111	0.000111	8.8e-05	8.8e-05	0.000118	0.000118	0.000199	0.000199	0.000191	0.000191	0.000211	0.000211	0.000568	0.000568	0.000534	0.000534	0.000648	0.000648
LPPG:Fo 2-phospho-L-lactate transferase	2.5e-05	2.5e-05	1.1e-05	1.1e-05	1.6e-05	1.6e-05	0.000111	0.000111	8.8e-05	8.8e-05	0.000118	0.000118	0.000199	0.000199	0.000191	0.000191	0.000211	0.000211	0.000568	0.000568	0.000534	0.000534	0.000648	0.000648
gamma-F420-0:gamma-L-glutamate ligase	2.5e-05	2.5e-05	1.1e-05	1.1e-05	1.6e-05	1.6e-05	0.000111	0.000111	8.8e-05	8.8e-05	0.000118	0.000118	0.000199	0.000199	0.000191	0.000191	0.000211	0.000211	0.000568	0.000568	0.000534	0.000534	0.000648	0.000648
gamma-F420-1:gamma-L-glutamate ligase	2.5e-05	2.5e-05	1.1e-05	1.1e-05	1.6e-05	1.6e-05	0.000111	0.000111	8.8e-05	8.8e-05	0.000118	0.000118	0.000199	0.000199	0.000191	0.000191	0.000211	0.000211	0.000568	0.000568	0.000534	0.000534	0.000648	0.000648
gamma-F420-2:gamma-L-glutamate ligase	1.3e-05	1.3e-05	6e-06	6e-06	8e-06	8e-06	5.6e-05	5.6e-05	4.4e-05	4.4e-05	5.9e-05	5.9e-05	0.0001	0.0001	9.5e-05	9.5e-05	0.000106	0.000106	0.000284	0.000284	0.000267	0.000267	0.000324	0.000324
aldehyde dehydrogenase (glyoxylate, NAD)	-2.5e-05	-2.5e-05	-1.1e-05	-1.1e-05	-1.6e-05	-1.6e-05	-0.000111	-0.000111	-8.8e-05	-8.8e-05	-0.000118	-0.000118	-0.000199	-0.000199	-0.000191	-0.000191	-0.000211	-0.000211	-0.000568	-0.000568	-0.000534	-0.000534	-0.000648	-0.000648
(S)-Dihydroorotate:(acceptor) oxidoreductase	0.000889	0.000889	0.000397	0.000397	0.000568	0.000568	0.003938	0.003938	0.003117	0.003117	0.004176	0.004176	0.007054	0.007054	0.00676	0.00676	0.007476	0.007476	0.020137	0.020137	0.018915	0.018915	0.022969	0.022969
Carbon monoxide dehydrogenase	0.031141	0.031141	0.013917	0.013917	0.019892	0	0.137914	0.137914	0.109177	0.109177	0.146262	0.146262	0.24706	0.24706	0.236778	0.236778	0.261823	0.261823	0.705261	0.705261	0.662464	0.662464	0.804477	0.804477
Acetyl-CoA synthase	0.031141	0.031141	0.013917	0.013917	0.019892	0	0.137914	0.137914	0.109177	0.109177	0.146262	0.146262	0.24706	0.24706	0.236778	0.236778	0.261823	0.261823	0.705261	0.705261	0.662464	0.662464	0.804477	0.804477
CO transporter via diffusion	0	0	0	0	0	0	0	0	0	0	0	0	0	0	0	0	0	0	0	0	0	0	0	0
EX_CO[e0]	0	0	0	0	0	0	0	0	0	0	0	0	0	0	0	0	0	0	0	0	0	0	0	0
F420:NADP oxidoreductase	0.047659	0.047659	0.021298	0.021298	0.030444	0.030444	0.21107	0.21107	0.16709	0.16709	0.223847	0.223847	0	0.378111	0.362376	0.362376	0.400706	0.400706	1.07936	1.07936	1.01387	1.01387	1.23121	1.23121
EX_Molybdenum[e0]	-1.3e-05	-1.3e-05	-6e-06	-6e-06	-8e-06	-8e-06	-5.6e-05	-5.6e-05	-4.4e-05	-4.4e-05	-5.9e-05	-5.9e-05	-0.0001	-0.0001	-9.5e-05	-9.5e-05	-0.000106	-0.000106	-0.000284	-0.000284	-0.000267	-0.000267	-0.000324	-0.000324
ATP-Dependent Molybdenum transport	1.3e-05	1.3e-05	6e-06	6e-06	8e-06	8e-06	5.6e-05	5.6e-05	4.4e-05	4.4e-05	5.9e-05	5.9e-05	0.0001	0.0001	9.5e-05	9.5e-05	0.000106	0.000106	0.000284	0.000284	0.000267	0.000267	0.000324	0.000324
Homocysteine Synthesis	0.000531	0.000531	0.000237	0.000237	0.000339	0.000339	0.00235	0.00235	0.00186	0.00186	0.002492	0.002492	0.004209	0.004209	0.004034	0.004034	0.004461	0.004461	0.012016	0.012016	0.011286	0.011286	0.013706	0.013706
Methionine Synthase	0.000606	0.000606	0.000271	0.000271	0.000387	0.000387	0.002683	0.002683	0.002124	0.002124	0.002846	0.002846	0.004807	0.004807	0.004607	0.004607	0.005094	0.005094	0.013721	0.013721	0.012888	0.012888	0.015651	0.015651
Dihydromethanopterin reductase	8.7e-05	8.7e-05	3.9e-05	3.9e-05	5.6e-05	5.6e-05	0.000385	0.000385	0.000305	0.000305	0.000408	0.000408	0.000689	0.000689	0.000661	0.000661	0.000731	0.000731	0.001968	0.001968	0.001849	0.001849	0.002245	0.002245
5,10-Methylenetetrahydromethanopterin 3-Methyl-2-oxobutanoate methyltransferase	2.5e-05	2.5e-05	1.1e-05	1.1e-05	1.6e-05	1.6e-05	0.000111	0.000111	8.8e-05	8.8e-05	0.000118	0.000118	0.000199	0.000199	0.000191	0.000191	0.000211	0.000211	0.000568	0.000568	0.000534	0.000534	0.000648	0.000648
5,10-Methylenetetrahydromethanopterin dUMP C-methyltransferase	8.7e-05	8.7e-05	3.9e-05	3.9e-05	5.6e-05	5.6e-05	0.000385	0.000385	0.000305	0.000305	0.000408	0.000408	0.000689	0.000689	0.000661	0.000661	0.000731	0.000731	0.001968	0.001968	0.001849	0.001849	0.002245	0.002245
Formyl-H4MPT AICAR Formyltransferase	0.001138	0.001138	0.000509	0.000509	0.000727	0.000727	0.00504	0.00504	0.00399	0.00399	0.005345	0.005345	0.009029	0.009029	0.008653	0.008653	0.009568	0.009568	0.025774	0.025774	0.02421	0.02421	0.029399	0.029399
Hydroxypyruvaldehyde phosphate reductase	0.001357	0.001357	0.000606	0.000606	0	0.000867	0.006009	0.006009	0.004757	0.004757	0.006373	0.006373	0.010765	0.010765	0.010317	0.010317	0.011409	0.011409	0.030731	0.030731	0.028866	0.028866	0.035054	0.035054
UDP-N-acetyl-D-mannosamine:NAD+ 1-oxidoreductase	0	0	0	0	0	0	0	0	0	0	0	0	0	0	0	0	0	0	0	0	0	0	0	0
UDP-N-acetyl-D-glucosamine:NAD+ 6-oxidoreductase	2.5e-05	2.5e-05	1.1e-05	1.1e-05	1.6e-05	1.6e-05	0.000111	0.000111	8.8e-05	8.8e-05	0.000118	0.000118	0.000199	0.000199	0.000191	0.000191	0.000211	0.000211	0.000568	0.000568	0.000534	0.000534	0.000648	0.000648
UDP-GlcNAcA:NAD+ oxidoreductase	2.5e-05	2.5e-05	1.1e-05	1.1e-05	1.6e-05	1.6e-05	0.000111	0.000111	8.8e-05	8.8e-05	0.000118	0.000118	0.000199	0.000199	0.000191	0.000191	0.000211	0.000211	0.000568	0.000568	0.000534	0.000534	0.000648	0.000648
UDP-GlcNAC(3keto)A aminase	2.5e-05	2.5e-05	1.1e-05	1.1e-05	1.6e-05	1.6e-05	0.000111	0.000111	8.8e-05	8.8e-05	0.000118	0.000118	0.000199	0.000199	0.000191	0.000191	0.000211	0.000211	0.000568	0.000568	0.000534	0.000534	0.000648	0.000648
UDP-GlcNAc(3NH2)A N-acetylase	2.5e-05	2.5e-05	1.1e-05	1.1e-05	1.6e-05	1.6e-05	0.000111	0.000111	8.8e-05	8.8e-05	0.000118	0.000118	0.000199	0.000199	0.000191	0.000191	0.000211	0.000211	0.000568	0.000568	0.000534	0.000534	0.000648	0.000648
UDP-GlcNAc(3NAc)A epimerase	1.3e-05	1.3e-05	6e-06	6e-06	8e-06	8e-06	5.6e-05	5.6e-05	4.4e-05	4.4e-05	5.9e-05	5.9e-05	0.0001	0.0001	9.5e-05	9.5e-05	0.000106	0.000106	0.000284	0.000284	0.000267	0.000267	0.000324	0.000324
UDP-ManNAcA aminotransferase	1.3e-05	1.3e-05	6e-06	6e-06	8e-06	8e-06	5.6e-05	5.6e-05	4.4e-05	4.4e-05	5.9e-05	5.9e-05	0.0001	0.0001	9.5e-05	9.5e-05	0.000106	0.000106	0.000284	0.000284	0.000267	0.000267	0.000324	0.000324
NDP-2-acetamino-2,4-dideoxy-5-O-methyl-hexos-5-ulo-1,5-pyranose methyltransferase	0	0	0	0	0	0	0	0	0	0	0	0	0	0	0	0	0	0	0	0	0	0	0	0
Tetrasaccharide oligosaccharyltransferase	1.3e-05	1.3e-05	6e-06	6e-06	8e-06	8e-06	5.6e-05	5.6e-05	4.4e-05	4.4e-05	5.9e-05	5.9e-05	0.0001	0.0001	9.5e-05	9.5e-05	0.000106	0.000106	0.000284	0.000284	0.000267	0.000267	0.000324	0.000324
GlcNAc3NAcA glycosyltransferase	1.3e-05	1.3e-05	6e-06	6e-06	8e-06	8e-06	5.6e-05	5.6e-05	4.4e-05	4.4e-05	5.9e-05	5.9e-05	0.0001	0.0001	9.5e-05	9.5e-05	0.000106	0.000106	0.000284	0.000284	0.000267	0.000267	0.000324	0.000324
ManNAc3NAmA glycosyltransferase	1.3e-05	1.3e-05	6e-06	6e-06	8e-06	8e-06	5.6e-05	5.6e-05	4.4e-05	4.4e-05	5.9e-05	5.9e-05	0.0001	0.0001	9.5e-05	9.5e-05	0.000106	0.000106	0.000284	0.000284	0.000267	0.000267	0.000324	0.000324
NDP-2-acetamino-2,4-dideoxy-5-O-methyl-hexos-5-ulo-1,5-pyranose glycosyltransferase	1.3e-05	1.3e-05	6e-06	6e-06	8e-06	8e-06	5.6e-05	5.6e-05	4.4e-05	4.4e-05	5.9e-05	5.9e-05	0.0001	0.0001	9.5e-05	9.5e-05	0.000106	0.000106	0.000284	0.000284	0.000267	0.000267	0.000324	0.000324
Tetrasaccharide oligosaccharyltransferase	1.3e-05	1.3e-05	6e-06	6e-06	8e-06	8e-06	5.6e-05	5.6e-05	4.4e-05	4.4e-05	5.9e-05	5.9e-05	0.0001	0.0001	9.5e-05	9.5e-05	0.000106	0.000106	0.000284	0.000284	0.000267	0.000267	0.000324	0.000324
Tetrasaccharide flippase	1.3e-05	1.3e-05	6e-06	6e-06	8e-06	8e-06	5.6e-05	5.6e-05	4.4e-05	4.4e-05	5.9e-05	5.9e-05	0.0001	0.0001	9.5e-05	9.5e-05	0.000106	0.000106	0.000284	0.000284	0.000267	0.000267	0.000324	0.000324
GalNAc glycosyltransferase	1.3e-05	1.3e-05	6e-06	6e-06	8e-06	8e-06	5.6e-05	5.6e-05	4.4e-05	4.4e-05	5.9e-05	5.9e-05	0.0001	0.0001	9.5e-05	9.5e-05	0.000106	0.000106	0.000284	0.000284	0.000267	0.000267	0.000324	0.000324
NDP-2-acetamino-2,4-dideoxy-5-O-methyl-hexos-5-ulo-1,5-pyranose supply	-1.3e-05	-1.3e-05	-6e-06	-6e-06	-8e-06	-8e-06	-5.6e-05	-5.6e-05	-4.4e-05	-4.4e-05	-5.9e-05	-5.9e-05	-0.0001	-0.0001	-9.5e-05	-9.5e-05	-0.000106	-0.000106	-0.000284	-0.000284	-0.000267	-0.000267	-0.000324	-0.000324
Membrane lipid synthesis	-1.3e-05	-1.3e-05	-6e-06	-6e-06	-8e-06	-8e-06	-5.6e-05	-5.6e-05	-4.4e-05	-4.4e-05	-5.9e-05	-5.9e-05	-0.0001	-0.0001	-9.5e-05	-9.5e-05	-0.000106	-0.000106	-0.000284	-0.000284	-0.000267	-0.000267	-0.000324	-0.000324
Flagellin synthesis	-1.3e-05	-1.3e-05	-6e-06	-6e-06	-8e-06	-8e-06	-5.6e-05	-5.6e-05	-4.4e-05	-4.4e-05	-5.9e-05	-5.9e-05	-0.0001	-0.0001	-9.5e-05	-9.5e-05	-0.000106	-0.000106	-0.000284	-0.000284	-0.000267	-0.000267	-0.000324	-0.000324
Indole-3-acetate transport via proton symport	0	0	0	0	0	0	0	0	0	0	0	0	0	0	0	0	0	0	0	0	0	0	0	0
Hydroxyphenylacetate transport via proton symport	0	0	0	0	0	0	0	0	0	0	0	0	0	0	0	0	0	0	0	0	0	0	0	0
Phenylacetate transport via proton symport	0	0	0	0	0	0	0	0	0	0	0	0	0	0	0	0	0	0	0	0	0	0	0	0
Indoleacetate:CoA ligase	0	0	0	0	0	0	0	0	0	0	0	0	0	0	0	0	0	0	0	0	0	0	0	0
4-Hydroxyphenylacetate:CoA ligase (AMP-forming)	0	0	0	0	0	0	0	0	0	0	0	0	0	0	0	0	0	0	0	0	0	0	0	0
Phenylacetate:CoA ligase	0	0	0	0	0	0	0	0	0	0	0	0	0	0	0	0	0	0	0	0	0	0	0	0
Hydroxyphenylpyruvate ferredoxin oxidoreductase	0	0	0	0	0	0	0	0	0	0	0	0	0	0	0	0	0	0	0	0	0	0	0	0
Phenylpyruvate ferredoxin oxidoreductase	0	0	0	0	0	0	0	0	0	0	0	0	0	0	0	0	0	0	0	0	0	0	0	0
L-Tryptophan:2-oxoglutarate aminotransferase	0	0	0	0	0	0	0	0	0	0	0	0	0	0	0	0	0	0	0	0	0	0	0	0
EX_PACT[e0]	0	0	0	0	0	0	0	0	0	0	0	0	0	0	0	0	0	0	0	0	0	0	0	0
EX_4-Hydroxyphenylacetate[e0]	0	0	0	0	0	0	0	0	0	0	0	0	0	0	0	0	0	0	0	0	0	0	0	0
EX_Indoleacetate[e0]	0	0	0	0	0	0	0	0	0	0	0	0	0	0	0	0	0	0	0	0	0	0	0	0
Cobalt-ABC transport	0	0	0	0	0	0	0	0	0	0	0	0	0	0	0	0	0	0	0	0	0	0	0	0
Calcium transport via ABC system	0	0	0	0	0	0	0	0	0	0	0	0	0	0	0	0	0	0	0	0	0	0	0	0
D-Fructose-1,6-bisphosphate phosphohydrolase	0.001357	0.001357	0.000606	0.000606	0	0.000867	0.006009	0.006009	0.004757	0.004757	0.006373	0.006373	0.010765	0.010765	0.010317	0.010317	0.011409	0.011409	0.030731	0.030731	0.028866	0.028866	0.035054	0.035054
D-Fructose-6-phosphate D-glyceraldehyde-3-phosphate-lyase	0	0	0	0	0	0	0	0	0	0	0	0	0	0	0	0	0	0	0	0	0	0	0	0
2-Oxopropanal synthase	0.001382	0.001382	0.000618	0.000618	0	0.000883	0.006121	0.006121	0.004845	0.004845	0.006491	0.006491	0.010964	0.010964	0.010508	0.010508	0.01162	0.01162	0.031299	0.031299	0.0294	0.0294	0.035703	0.035703
6-Deoxy-5-ketofructose-1-phosphate synthase (Fructose-1,6-bisphosphate utilizing)	0	0	0	0	0	0	0	0	0	0	0	0	0	0	0	0	0	0	0	0	0	0	0	0
6-Deoxy-5-ketofructose-1-phosphate synthase (Fructose-1-phosphate utilizing)	0.001357	0.001357	0.000606	0.000606	0	0.000867	0.006009	0.006009	0.004757	0.004757	0.006373	0.006373	0.010765	0.010765	0.010317	0.010317	0.011409	0.011409	0.030731	0.030731	0.028866	0.028866	0.035054	0.035054
(S)-Lactaldehyde:NADP+ oxidoreductase	0	0	0	0	0	0	0	0	0	0	0	0	0	0	0	0	0	0	0	0	0	0	0	0
(S)-Lactaldehyde:F420 oxidoreductase	-2.5e-05	-2.5e-05	-1.1e-05	-1.1e-05	-1.6e-05	-1.6e-05	-0.000111	-0.000111	-8.8e-05	-8.8e-05	-0.000118	-0.000118	-0.000199	-0.000199	-0.000191	-0.000191	-0.000211	-0.000211	-0.000568	-0.000568	-0.000534	-0.000534	-0.000648	-0.000648
Glycerone-phosphate synthase	0	0	0	0	0	0	0	0	0	0	0	0	0	0	0	0	0	0	0	0	0	0	0	0
Pyruvaldehyde:NAD+ oxidoreductase	0	0	0	0	0	0	0	0	0	0	0	0	0	0	0	0	0	0	0	0	0	0	0	0
Pyruvaldehyde:NADP+ oxidoreductase	0	0	0	0	0	0	0	0	0	0	0	0	0	0	0	0	0	0	0	0	0	0	0	0
Seryl-tRNA synthetase (selenocysteine)	1.3e-05	1.3e-05	6e-06	6e-06	8e-06	8e-06	5.6e-05	5.6e-05	4.4e-05	4.4e-05	5.9e-05	5.9e-05	0.0001	0.0001	9.5e-05	9.5e-05	0.000106	0.000106	0.000284	0.000284	0.000267	0.000267	0.000324	0.000324
L-seryl-tRNA(Sec) kinase	1.3e-05	1.3e-05	6e-06	6e-06	8e-06	8e-06	5.6e-05	5.6e-05	4.4e-05	4.4e-05	5.9e-05	5.9e-05	0.0001	0.0001	9.5e-05	9.5e-05	0.000106	0.000106	0.000284	0.000284	0.000267	0.000267	0.000324	0.000324
O-phosphoseryl-tRNA(Sec) selenium transferase	1.3e-05	1.3e-05	6e-06	6e-06	8e-06	8e-06	5.6e-05	5.6e-05	4.4e-05	4.4e-05	5.9e-05	5.9e-05	0.0001	0.0001	9.5e-05	9.5e-05	0.000106	0.000106	0.000284	0.000284	0.000267	0.000267	0.000324	0.000324
rxn11950[c0]	1.3e-05	1.3e-05	6e-06	6e-06	8e-06	8e-06	5.6e-05	5.6e-05	4.4e-05	4.4e-05	5.9e-05	5.9e-05	0.0001	0.0001	9.5e-05	9.5e-05	0.000106	0.000106	0.000284	0.000284	0.000267	0.000267	0.000324	0.000324
Hydrogen selenide:NADP+ oxidoreductase	-1.3e-05	-1.3e-05	-6e-06	-6e-06	-8e-06	-8e-06	-5.6e-05	-5.6e-05	-4.4e-05	-4.4e-05	-5.9e-05	-5.9e-05	-0.0001	-0.0001	-9.5e-05	-9.5e-05	-0.000106	-0.000106	-0.000284	-0.000284	-0.000267	-0.000267	-0.000324	-0.000324
Selenite:NADP+ oxidoreductase	-1.3e-05	-1.3e-05	-6e-06	-6e-06	-8e-06	-8e-06	-5.6e-05	-5.6e-05	-4.4e-05	-4.4e-05	-5.9e-05	-5.9e-05	-0.0001	-0.0001	-9.5e-05	-9.5e-05	-0.000106	-0.000106	-0.000284	-0.000284	-0.000267	-0.000267	-0.000324	-0.000324
Selenate transport	1.3e-05	1.3e-05	6e-06	6e-06	8e-06	8e-06	5.6e-05	5.6e-05	4.4e-05	4.4e-05	5.9e-05	5.9e-05	0.0001	0.0001	9.5e-05	9.5e-05	0.000106	0.000106	0.000284	0.000284	0.000267	0.000267	0.000324	0.000324
EX_Selenate[e0]	-1.3e-05	-1.3e-05	-6e-06	-6e-06	-8e-06	-8e-06	-5.6e-05	-5.6e-05	-4.4e-05	-4.4e-05	-5.9e-05	-5.9e-05	-0.0001	-0.0001	-9.5e-05	-9.5e-05	-0.000106	-0.000106	-0.000284	-0.000284	-0.000267	-0.000267	-0.000324	-0.000324
EX_tRNA(SeCys)[c0]	-1.3e-05	-1.3e-05	-6e-06	-6e-06	-8e-06	-8e-06	-5.6e-05	-5.6e-05	-4.4e-05	-4.4e-05	-5.9e-05	-5.9e-05	-0.0001	-0.0001	-9.5e-05	-9.5e-05	-0.000106	-0.000106	-0.000284	-0.000284	-0.000267	-0.000267	-0.000324	-0.000324
dCMP aminohydrolase	8.7e-05	8.7e-05	3.9e-05	3.9e-05	5.6e-05	5.6e-05	0.000385	0.000385	0.000305	0.000305	0.000408	0.000408	0.000689	0.000689	0.000661	0.000661	0.000731	0.000731	0.001968	0.001968	0.001849	0.001849	0.002245	0.002245
GMP:pyrophosphate phosphoribosyltransferase	0	0	0	0	0	0	0	0	0	0	0	0	0	0	0	0	0	0	0	0	0	0	0	0
IMP:pyrophosphate phosphoribosyltransferase	0	0	0	0	0	0	0	0	0	0	0	0	0	0	0	0	0	0	0	0	0	0	0	0
5-diphosphomevalonate carboxylase	0.000201	0.000201	9e-05	9e-05	0.000128	0.000128	0.000889	0.000889	0.000704	0.000704	0.000943	0.000943	0.001593	0.001593	0.001527	0.001527	0.001688	0.001688	0.004548	0.004548	0.004272	0.004272	0.005188	0.005188
Isopentenyl phosphate kinase	0.000201	0.000201	9e-05	9e-05	0.000128	0.000128	0.000889	0.000889	0.000704	0.000704	0.000943	0.000943	0.001593	0.001593	0.001527	0.001527	0.001688	0.001688	0.004548	0.004548	0.004272	0.004272	0.005188	0.005188
Geranylgeranylglyceryl phosphate synthase	2.5e-05	2.5e-05	1.1e-05	1.1e-05	1.6e-05	1.6e-05	0.000111	0.000111	8.8e-05	8.8e-05	0.000118	0.000118	0.000199	0.000199	0.000191	0.000191	0.000211	0.000211	0.000568	0.000568	0.000534	0.000534	0.000648	0.000648
Geranylgeranyl diphosphate:sn-3-O-(geranylgeranyl)glycerol	2.5e-05	2.5e-05	1.1e-05	1.1e-05	1.6e-05	1.6e-05	0.000111	0.000111	8.8e-05	8.8e-05	0.000118	0.000118	0.000199	0.000199	0.000191	0.000191	0.000211	0.000211	0.000568	0.000568	0.000534	0.000534	0.000648	0.000648
CTP:2,3-bis-O-(geranylgeranyl)-sn-glycerol-1-phosphatecytidylyltransferase	2.5e-05	2.5e-05	1.1e-05	1.1e-05	1.6e-05	1.6e-05	0.000111	0.000111	8.8e-05	8.8e-05	0.000118	0.000118	0.000199	0.000199	0.000191	0.000191	0.000211	0.000211	0.000568	0.000568	0.000534	0.000534	0.000648	0.000648
Archaetidylserine synthase	1.3e-05	1.3e-05	6e-06	6e-06	8e-06	8e-06	5.6e-05	5.6e-05	4.4e-05	4.4e-05	5.9e-05	5.9e-05	0.0001	0.0001	9.5e-05	9.5e-05	0.000106	0.000106	0.000284	0.000284	0.000267	0.000267	0.000324	0.000324
CDP-Archaeol Digeranylgeranylglycerophospholipid reductase	1.3e-05	1.3e-05	6e-06	6e-06	8e-06	8e-06	5.6e-05	5.6e-05	4.4e-05	4.4e-05	5.9e-05	5.9e-05	0.0001	0.0001	9.5e-05	9.5e-05	0.000106	0.000106	0.000284	0.000284	0.000267	0.000267	0.000324	0.000324
Archaetidylserine Digeranylgeranylglycerophospholipid reductase	1.3e-05	1.3e-05	6e-06	6e-06	8e-06	8e-06	5.6e-05	5.6e-05	4.4e-05	4.4e-05	5.9e-05	5.9e-05	0.0001	0.0001	9.5e-05	9.5e-05	0.000106	0.000106	0.000284	0.000284	0.000267	0.000267	0.000324	0.000324
Hydrogen transport via diffusion	0	0	0	0	0	0	0	0	0	0	0	0	0	0	0	0	0	0	0	0	0	0	0	0
Methane transport via diffusion	-2.49842	-2.49842	-2.03833	-2.03833	-2.19795	-2.19795	-5.35048	-5.35048	-4.58289	-4.58289	-5.57348	-5.57348	-8.26593	-8.26593	-7.99128	-7.99128	-8.66029	-8.66029	-20.5052	-20.5052	-19.362	-19.362	-23.1553	-23.1553

## Sheet: FVA_PerReaction
Reaction	MeanWidth_FVA	StdWidth_FVA	CVWidth_FVA	RangeWidth_FVA	StdMid_FVA	FracZeroWidth_FVA	FracCrossZero_FVA
4-Carboxymuconolactone carboxy-lyase c0	0	0		0	0	1	1
N-L-Argininosuccinate arginie-lyase c0	0	0	0.767358	0	0.009046	0	0
Acetyl-CoA D-glucosamine-1-phosphate N-acetyltransferase c0	0	0	0.777653	0	0.000341	0	0
O-Acetyl-L-homoserine acetate-lyase adding methanethiol c0	0	0		0	0	1	1
aminopeptidase c0	0	0		0	0	1	1
aminopeptidase c0	0	0		0	0	1	1
precorrin-6Y NADP oxidoreductase c0	0	0		0	0	1	1
magnesium transport in/out via permease no H c0	0	0	0.918432	0	0.000114	0	0
2-Dehydro-3-deoxy-D-arabino-heptonate 7-phosphate phosphate-lyase c0	0	0	0.897198	0	0	0.166667	0.75
Formamidopyrimidine nucleoside triphosphate 7 8-8 9-dihydrolase c0	0	0		0	0	1	1
5-Methyltetrahydropteroyltri-L-glutamate L-homocysteine c0	0	0		0	0	1	1
S-malate NAD oxidoreductase c0	0	0	0.903236	0	0.014471	0	0
L-Homoserine NADP oxidoreductase c0	0	0	0.559842	0	0	0	0.583333
6 7-Dimethyl-8-1-D-ribityllumazine 6 7-dimethyl-8-1-D-ribityl c0	0	0	1.81219	0	0.000227	0.75	0
NCAIR synthetase and NCAIR mutase c0	0	0	0.724929	0	0.007389	0	0
aminopeptidase c0	0	0		0	0	1	1
L-Lysine 2 3-aminomutase c0	0	0		0	0	1	1
rxn07586 c0	0	0		0	0	1	1
3-Carboxy-3-hydroxy-4-methylpentanoate 3-methyl-2-oxobutanoate-lyase c0	0	0	1.817	0	0.013765	0.666667	0
O-Acetyl-L-homoserine acetate-lyase adding methanethiol c0	0	0		0	0	1	1
anteisopentadecanoyl-CDPdiacylglycerol-serine O-phosphatidyltransferase c0	0	0		0	0	1	1
S-Adenosyl-L-methionine uroporphyrin-III C-methyltransferase c0	0	0	0.076972	0	0.000114	0	0
2-Phospho-D-glycerate hydro-lyase c0	0.000346	0.001199	3.4641	0.004155	0.059025	0	0
isohexadecanoyl-phosphatidate cytidylyltransferase c0	0	0		0	0	1	1
CDP-diacylglycerol synthetase n-C18 0 c0	0	0		0	0	1	1
3-Phospho-D-glycerate NAD 2-oxidoreductase c0	0	0	0.02885	0	0.011671	0	0
GTP 7 8-8 9-dihydrolase c0	0	0		0	0	1	1
Orthophosphate-ABC transport c0	0	0	1.00488	0	0	0	0.416667
quinolinate synthase c0	0	0		0	0	1	1
2R-O-phospho-3-sulfolactate sulfo-lyase c0	0	0	1.13318	0	0.000114	1	0
2-Formamido-N1-5-phosphoribosylacetamidine cyclo-ligase c0	0	0	0.731107	0	0.007389	0	0
D-Glucose-6-phosphate ketol-isomerase c0	2000	0	0	0	0	0	1
S-Adenosylmethioninamine putrescine 3-aminopropyltransferase c0	0	0	0.076972	0	0.000114	0	0
L-Glutamate ammonia ligase ADP-forming c0	0.001721	0.005961	3.4641	0.020648	0.293322	0	0.083333
Sedoheptulose-7-phosphate D-glyceraldehyde-3-phosphate c0	0.000555	0.001773	3.19287	0.006166	0.007141	0	0.166667
Ribonucleotide reductase ATP c0	0	0	1.48728	0	0.000786	0.666667	0
ATP inosine 5'-phosphotransferase c0	0	0		0	0	1	1
Gly-Cys aminopeptidase c0	0	0		0	0	1	1
ATP nucleoside-diphosphate phosphatransferase c0	0	0		0	0	1	1
Phosphatidylserine syntase n-C16 0 c0	0	0		0	0	1	1
NAD kinase dTTP c0	2000	0.0009	0	0.002525	0.000336	0	1
ATP dephospho-CoA 3'-phosphotransferase c0	0	0	0.155653	0	0.000227	0	0
Carbamoyl-phosphate L-aspartate carbamoyltransferase c0	0	0	0.296927	0	0.008044	0	0
L-Leucine 2-oxoglutarate aminotransferase c0	0	0	1.817	0	0.013765	0.666667	0
Phosphoribosyl-ATP pyrophosphohydrolase c0	0	0	1.81685	0	0.002907	0.75	0
N-R-4'-Phosphopantothenoyl-L-cysteine carboxy-lyase c0	0	0	0.155653	0	0.000227	0	0
N-5'-Phospho-D-ribosylformimino-5-amino-1- c0	0	0	1.81685	0	0.002907	0.75	0
D-Fructose-1 6-bisphosphate D-glyceraldehyde-3-phosphate-lyase c0	0	0	0.638368	0	0.026678	0	0
N2-Acetyl-L-ornithine 2-oxoglutarate aminotransferase c0	0	0	0.935289	0	0.016033	0	0
aminopeptidase c0	0	0		0	0	1	1
potassium transport out via proton antiport c0	0	0	0.076972	0	0.000114	0	0
ATP selenide water phosphotransferase c0	0	0	0.076971	0	0.000114	0	0
Orotidine-5'-phosphate carboxy-lyase c0	0	0	0.296927	0	0.008044	0	0
S-Adenosyl-L-methionine precorrin-4 C20-methyltransferase c0	0	0		0	0	1	1
rxn07589 c0	0	0		0	0	1	1
Cytosine aminohydrolase c0	0	0		0	0	1	1
myristoyl-lipoteichoic acid synthesis n=24 linked N-acetylglucosamine substituted c0	0	0		0	0	1	1
FACOAL150ISO c0	0	0		0	0	1	1
Nicotinate-nucleotide dimethylbenzimidazole c0	0	0	0.076972	0	0.000114	0	0
Undecaprenyl-diphospho-N-acetylmuramoyl-N-acetylglucosamine- c0	0	0		0	0	1	1
L-Homoserine NAD oxidoreductase c0	0	0	0.853162	0	0.041972	0	0
D-glyceraldehyde-3-phosphate ferredoxin oxidoreductase c0	0	0	0.869605	0	0	0	0.75
S-adenosyl-L-methionine cobalt-factor-II C20-methyltransferase c0	0	0		0	0	1	1
Protein biosynthesis c0	0	0	1.5255	0	0.036669	0.5	0
Undecaprenyl-diphospho-N-acetylmuramoyl-N-acetylglucosamine- c0	0	0		0	0	1	1
1S 2R-1-C-indol-3-ylglycerol 3-phosphate c0	0.001728	0.001731	1.00137	0.004857	0.000865	0	1
5-amino-6-5-phosphoribitylaminouracil NADP 1'-oxidoreductase c0	0	0	0.520196	0	0.000454	0	0
anteisoheptadecanoyl-lipoteichoic acid synthesis n=24 linked N-acetylglucosamine substituted c0	0	0		0	0	1	1
trans trans-Farnesyl-diphosphate isopentenyl-diphosphate c0	0	0	0.028851	0	0.000454	0	0
2 3-Dihydroxy-3-methylbutanoate hydro-lyase c0	0	0	0.531134	0	0.026908	0	0
O-Phospho-L-homoserine phospho-lyase adding water c0	0	0	0.725575	0	0.041972	0	0
2-Acetolactate carboxy-lyase c0	0	0		0	0	1	1
ATP nucleoside-diphosphate phosphatransferase c0	0	0	0.296927	0	0.008044	0	0
L-Glutamine D-fructose-6-phosphate aminotransferase hexose c0	0	0	0.777653	0	0.000341	0	0
L-Aspartate 2-oxoglutarate aminotransferase c0	0.008948	0.02857	3.19287	0.099377	0.115097	0	0.166667
ATP 4-amino-5-hydroxymethyl-2-methylpyrimidine 5-phosphotransferase c0	0	0		0	0	1	1
L-Tyrosine 2-oxoglutarate aminotransferase c0	0	0	1.54781	0	0.004539	0.666667	0
Nitrate-ABC transport c0	0	0		0	0	1	1
precorrin-8X methylmutase c0	0	0		0	0	1	1
DNA replication c0	0	0	1.5255	0	0.036669	0.5	0
sirohydrochlorin cobalt-lyase c0	0	0		0	0	1	1
LL-2 6-Diaminoheptanedioate 2-epimerase c0	0	0	1.817	0	0.010467	0.666667	0
aminopeptidase c0	0	0		0	0	1	1
GTP 7 8-8 9-dihydrolase c0	0	0		0	0	1	1
ATP nucleoside-diphosphate phosphatransferase c0	0	0	0.674841	0	0.006263	0	0
5-Methyl-5 6 7 8-tetrahydromethanopterin 2-mercaptoethanesulfonate c0	0	0	0.935491	0	7.52549	0	0
L-Alanine racemase c0	0	0		0	0	1	1
5'-Methylthioadenosine orthophosphate c0	0	0	0.076972	0	0.000114	0	0
anteisoheptadecanoyl-phosphatidate cytidylyltransferase c0	0	0		0	0	1	1
phosphopantothenate-cysteine ligase c0	0	0	0.533043	0	0	0	0.5
R-2 3-Dihydroxy-3-methylpentanoate hydro-lyase c0	0	0	0.914632	0	0.008866	0	0
5-Amino-2-oxopentanoate 2-oxoglutarate aminotransferase c0	0	0	1.81685	0	0.002907	0.75	0
rxn07587 c0	0	0		0	0	1	1
1-2-Carboxyphenylamino-1-deoxy-D-ribulose-5-phosphate c0	0	0	0.023542	0	0.001731	0	0
Propanoate CoA ligase ADP-forming c0	0	0		0	0	1	1
Sedoheptulose-7-phosphate D-glyceraldehyde-3-phosphate c0	0.000555	0.001773	3.19287	0.006166	0.007141	0	0.166667
P1 P4-Bis5'-nucleosyl-tetraphosphate nucleotidohydrolase c0	0	0		0	0	1	1
L-Citrulline L-aspartate ligase AMP-forming c0	0	0	0.767358	0	0.009046	0	0
D-Ribulose-5-phosphate 3-epimerase c0	0	0	0.800485	0	0.014062	0	0
CDP-diacylglycerol synthetase n-C14 1 c0	0	0		0	0	1	1
ATP nucleoside-diphosphate phosphatransferase c0	0	0	0.587624	0	0.000114	0	0
3-Dehydroquinate hydro-lyase c0	0	0	1.19709	0	0.012163	0	0
3-Isopropylmalate NAD oxidoreductase c0	0	0	1.817	0	0.013765	0.666667	0
O-Phospho-4-hydroxy-L-threonine phospho-lyase adding water c0	0	0		0	0	1	1
dUTP nucleotidohydrolase c0	0	0	0.981183	0	0	0	0.5
5-Aminolevulinate hydro-lyaseadding 5-aminolevulinate and c0	0	0	1.51419	0	0.000908	0.666667	0
S-Adenosyl-L-methionine 1-precorrin-6Y C5 15-methyltransferase c0	0	0		0	0	1	1
L-Serine hydro-lyase adding indoleglycerol-phosphate c0	0.001728	0.001731	1.00137	0.004857	0.000865	0	1
ATP pantothenate 4'-phosphotransferase c0	0	0	0.646087	0	0.000227	0	0
Phosphatidylserine syntase n-C14 1 c0	0	0		0	0	1	1
beta-D-Glucose 6-phosphate ketol-isomerase c0	2000	0	0	0	0	0	1
L-Serine hydro-lyase adding indoleglycerol-phosphate c0	0.001728	0.001731	1.00137	0.004857	0.000865	0	1
R-2 3-Dihydroxy-3-methylpentanoate NADP oxidoreductase c0	1999.99	0.008866	4e-06	0.02488	0.004433	0	1
ATP nucleoside-diphosphate phosphatransferase c0	0	0	0.766782	0	0.000786	0	0
Gly-Leu aminopeptidase c0	0	0		0	0	1	1
L-Glutamate NADP oxidoreductase transaminating c0	0.001386	0.004801	3.4641	0.016631	0.23626	0	0.083333
IMP 1 2-hydrolase decyclizing c0	0	0	0.602569	0	0.010296	0	0
UDP-N-acetyl-D-glucosamine 4-epimerase c0	0	0	0.076971	0	0.000114	0	0
2-Acetolactate methylmutase c0	1999.97	0.026908	1.3e-05	0.075506	0.013454	0	1
ATP CMP phosphotransferase c0	0	0	0.766782	0	0.000786	0	0
S-adenosyl-L-methionine precorrin-4 C11 methyltransferase c0	0	0		0	0	1	1
L-Aspartate 2-oxoglutarate aminotransferase c0	0	0		0	0	1	1
CDP-diacylglycerol synthetase n-C16 0 c0	0	0		0	0	1	1
CDP-diacylglycerol synthetase n-C18 1 c0	0	0		0	0	1	1
rxn05144 c0	0	0	0.076972	0	0.000114	0	0
UTP ammonia ligaseADP-forming c0	0	0	0.64503	0	0.004373	0	0
Na proline symport c0	0	0	1.08269	0	0	0	0.5
Phosphatidylserine syntase n-C18 0 c0	0	0		0	0	1	1
D-Glyceraldehyde-3-phosphate NADP oxidoreductasephosphorylating c0	0.001801	0.005278	2.93031	0.018282	0.047892	0	0
ATP R-mevalonate 5-phosphotransferase c0	0	0	0.023541	0	0.001817	0	0
Prephenate hydro-lyase decarboxylating c0	0	0	1.54781	0	0.005666	0.666667	0
Propinol adenylate CoA ligase AMP-forming c0	0	0		0	0	1	1
2-Methyl-4-amino-5-hydroxymethylpyrimidine-diphosphate 4-methyl-5- c0	0	0		0	0	1	1
6-Carboxyhyxanoate CoA ligase AMP-forming c0	0	0		0	0	1	1
aminopeptidase c0	0	0		0	0	1	1
isohexadecanoyl-lipoteichoic acid synthesis n=24 linked N-acetylglucosamine substituted c0	0	0		0	0	1	1
UMP pyrophosphate phosphoribosyltransferase c0	0	0		0	0	1	1
stearoyl-lipoteichoic acid synthesis n=24 linked N-acetylglucosamine substituted c0	0	0		0	0	1	1
aminopeptidase c0	0	0		0	0	1	1
FACOAL160ISO c0	0	0		0	0	1	1
2-Amino-4-hydroxy-6-erythro-1 2 3-trihydroxypropyl c0	0	0		0	0	1	1
Glycerol NAD oxidoreductase c0	0	0		0	0	1	1
Deamino-NAD ammonia ligase AMP-forming c0	0	0		0	0	1	1
1-5'-Phosphoribosyl-5-amino-4-N-succinocarboxamide-imidazole c0	0	0	0.656433	0	0.007389	0	0
L-Proline-ABC transport c0	0	0	1.04263	0	0	0	0.5
Acetoacetate CoA ligase AMP-forming c0	0	0		0	0	1	1
Ribonucleotide reductase UTP c0	0	0	0.981183	0	0	0	0.5
1-5-phospho-D-ribosyl-AMP 1 6-hydrolase c0	0	0	1.81685	0	0.002907	0.75	0
Chorismate pyruvate-lyase amino-accepting c0	0	0	1.00203	0	0.001731	0	0
1-5-Phosphoribosyl-5-amino-4-carboxyimidazole L-aspartate ligase c0	0	0	0.656433	0	0.007389	0	0
membrane alanyl aminopeptidase c0	0	0	0.699682	0	0	0	0.416667
Dihydrolipoamide NAD oxidoreductase c0	0	0		0	0	1	1
isopentadecanoyl-CDPdiacylglycerol-serine O-phosphatidyltransferase c0	0	0		0	0	1	1
Uracil hydro-lyase adding D-ribose 5-phosphate c0	0	0		0	0	1	1
aminopeptidase c0	0	0		0	0	1	1
hydrogen peroxide reductase thioredoxin c0	0	0		0	0	1	1
5-O-1-Carboxyvinyl-3-phosphoshikimate phosphate-lyase c0	0	0	1.19709	0	0.012163	0	0
S-2-Aceto-2-hydroxybutanoate pyruvate-lyase carboxylating c0	0.035726	0.035775	1.00137	0.100386	0.009021	0	1
isotetradecanoyl-phosphatidate cytidylyltransferase c0	0	0		0	0	1	1
Formylmethanofuran NAD oxidoreductase c0	0.662291	1.71824	2.59439	5.72846	8.08527	0	0
S-Adenosyl-L-methionine uroporphyrin-III C-methyltransferase c0	0	0	1.81217	0	0.000227	0.75	0
2 5-Diamino-6-hydroxy-4-5-phosphoribosylamino-pyrimidine c0	0	0	0.520196	0	0.000454	0	0
ATP pyruvate water phosphotransferase c0	999.949	0.050637	5.1e-05	0.142092	0.025319	0	1
S-Adenosyl-L-methionine uroporphyrin-III C-methyltransferase c0	0	0	0.076972	0	0.000114	0	0
Taurine-ABC transport c0	0	0		0	0	1	1
5-Methylthio-5-deoxy-D-ribose-1-phosphate ketol-isomerase c0	0	0	0.076972	0	0.000114	0	0
D-Glucosamine 1-phosphate 1 6-phosphomutase c0	0	0	0.777653	0	0.000341	0	0
RNA transcription c0	0	0	1.5255	0	0.036669	0.5	0
R-Tartrate hydro-lyase c0	0	0		0	0	1	1
S-4-Amino-5-oxopentanoate 4 5-aminomutase c0	0	0	1.52518	0	0.001817	0.666667	0
reduced ferredoxin dinitrogen oxidoreductase ATP-hydrolysing c0	0	0		0	0	1	1
Hydrogen acceptor oxidoreductase c0	1006.65	9.76521	0.009701	32.2737	12.9765	0	1
PIt8 c0	2.2e-05	7.5e-05	3.46403	0.000259	0.003685	0	0.083333
chorismate pyruvate-lyase 4-hydroxybenzoate-forming c0	0	0		0	0	1	1
D-Fructose 6-phosphate D-glyceraldehyde-3-phosphate glycolaldehyde c0	0	0	0.873682	0	0.007031	0	0
5'-Phosphoribosylformylglycinamide L-glutamine amido-ligase c0	0	0	0.731107	0	0.007389	0	0
pyruvate thiamin diphosphate acetaldehydetransferase c0	0.035726	0.035775	1.00137	0.100386	0.017887	0	1
UDP-N-acetyl-D-glucosamine 2-epimerase c0	0	0		0	0	1	1
FACOAL170ISO c0	0	0		0	0	1	1
L-Glutamine-ABC transport c0	0	0		0	0	1	1
ATP dTMP phosphotransferase c0	0	0	1.1993	0	0.000786	1	0
Phosphoenolpyruvate 3-phosphoshikimate c0	0	0	1.19709	0	0.012163	0	0
L-Isoleucine 2-oxoglutarate aminotransferase c0	0	0	0.914632	0	0.008866	0	0
Phosphatidylserine syntase n-C14 0 c0	0	0		0	0	1	1
Betaine-ABC transport c0	0	0		0	0	1	1
ADPribose ribophosphohydrolase c0	0	0		0	0	1	1
ATP CMP phosphotransferase c0	0	0	0.587624	0	0.000114	0	0
ATP nucleoside-diphosphate phosphatransferase c0	0	0		0	0	1	1
5-Methylcytosine aminohydrolase c0	0	0		0	0	1	1
2 3-Dihydroxy-3-methylbutanoate NADP oxidoreductase isomerizing c0	1999.97	0.026908	1.3e-05	0.075506	0.013454	0	1
anteisoheptadecanoyl-CDPdiacylglycerol-serine O-phosphatidyltransferase c0	0	0		0	0	1	1
Gly-Phe aminopeptidase c0	0	0		0	0	1	1
Hypoxanthine ion-coupled transport c0	0	0		0	0	1	1
2-Isopropylmalate hydro-lyase c0	0	0	1.817	0	0.013765	0.666667	0
Isopentenyl-diphosphate delta3-delta2-isomerase c0	0	0	0.79666	0	0.000454	0	0
Biotin synthase c0	0	0		0	0	1	1
N6-1 2-DicarboxyethylAMP AMP-lyase c0	0	0	1.29097	0	0.004374	0	0
Ribonucleotide reductase GTP c0	0	0	1.14161	0	0.000389	1	0
S-Dihydroorotate amidohydrolase c0	0	0	0.296927	0	0.008044	0	0
L-Histidinal NAD oxidoreductase c0	0	0	1.81685	0	0.002907	0.75	0
fatty-acid--CoA ligase octadecanoate c0	0	0		0	0	1	1
S-2-Aceto-2-hydroxybutanoate NADP oxidoreductase isomerizing c0	1999.99	0.008866	4e-06	0.02488	0.004433	0	1
CDP-diacylglycerol synthetase n-C14 0 c0	0	0		0	0	1	1
iron II transport via ABC system c0	0	0	1.81219	0	0.000227	0.75	0
L-Histidinol NAD oxidoreductase c0	0	0	1.81685	0	0.002907	0.75	0
Chorismate pyruvate-lyase amino-accepting c0	0	0	0.772284	0	0	0	0.416667
L-threonine-O-3-phosphate carboxy-lyase c0	0	0		0	0	1	1
ATP L-homoserine O-phosphotransferase c0	0	0	0.725575	0	0.041972	0	0
Acetate CoA ligase AMP-forming c0	0	0	0.782226	0	0	0	0.416667
rxn06979 c0	0	0		0	0	1	1
aminopeptidase c0	0	0		0	0	1	1
FACOAL140ISO c0	0	0		0	0	1	1
Propanoate CoA ligase AMP-forming c0	0	0		0	0	1	1
rxn07588 c0	0	0		0	0	1	1
chlorideion transport out via diffusion c0	0	0	0.076972	0	0.000114	0	0
formate transport in via proton symport c0	0	0	1.10593	0	32.0591	0	0
R-2 3-Dihydroxy-3-methylbutanoate NADP oxidoreductase c0	1999.97	0.026908	1.3e-05	0.075506	0.013454	0	1
aminopeptidase c0	0	0		0	0	1	1
Prephenate NADP oxidoreductasedecarboxylating c0	0	0	0.796698	0	0.004766	0	0
cobalt-precorrin-4 methyltransferase c0	0	0		0	0	1	1
L-Alanine NAD oxidoreductase deaminating c0	0	0	0.647306	0	0.016146	0	0
5-Phosphoribosylamine pyrophosphate phosphoribosyltransferase c0	0	0	0.731107	0	0.007389	0	0
Porphobilinogen ammonia-lyase polymerizing c0	0	0	1.81217	0	0.000227	0.75	0
precorrin-6A reductase c0	0	0		0	0	1	1
D-erythro-1-Imidazol-4-ylglycerol 3-phosphate hydro-lyase c0	0	0	1.81685	0	0.002907	0.75	0
IMP NAD oxidoreductase c0	0	0	0.639252	0	0.005922	0	0
aminopeptidase c0	0	0		0	0	1	1
6 7-Dimethyl-8-1-D-ribityllumazine 6 7-dimethyl-8-1-D-ribityl c0	0	0	0.713516	0	0.000454	0.25	0
5 10-Methylenetetrahydromethanopterin coenzyme-F420 oxidoreductase c0	0.184853	0.640348	3.4641	2.21823	7.9122	0	0
6-Carboxyhexanoyl-CoA L-alanine C-carboxyhexanoyltransferase c0	0	0		0	0	1	1
3 4-Dihydroxy-2-butanone 4-phosphate synthase c0	0	0	0.713516	0	0.000454	0.25	0
ATP nicotinamide-nucleotide adenylyltransferase c0	0	0	0.384327	0	0.000227	0	0
S-Malate hydro-lyase c0	0	0	0.775481	0	0.014471	0	0
meso-2 6-Diaminoheptanedioate carboxy-lyase c0	0	0	1.817	0	0.010467	0.666667	0
isoheptadecanoyl-CDPdiacylglycerol-serine O-phosphatidyltransferase c0	0	0		0	0	1	1
FACOAL150anteiso c0	0	0		0	0	1	1
isopentadecanoyl-phosphatidate cytidylyltransferase c0	0	0		0	0	1	1
Succinate CoA ligase ADP-forming c0	0	0	0.957156	0	0.03528	0	0
palmitoyl-lipoteichoic acid synthesis n=24 linked N-acetylglucosamine substituted c0	0	0		0	0	1	1
ATP D-ribose-5-phosphate pyrophosphotransferase c0	0	0	0.77054	0	0.020525	0	0
Acetyl-CoA L-glutamate N-acetyltransferase c0	0	0	0.650156	0	0	0	0.583333
Pyruvate Oxidoreductase	0.001687	0.005845	3.4641	0.020246	0.287615	0	0
UDPglucose NAD oxidoreductase c0	0	0		0	0	1	1
glycinamide ribonucleotide transformylase c0	0	0	0.731107	0	0.007389	0	0
ATP shikimate 3-phosphotransferase c0	0	0	1.19709	0	0.012163	0	0
Ethanol NAD oxidoreductase c0	0	0		0	0	1	1
Ribonucleotide reductase CTP c0	0	0	0.786054	0	0.001175	0	0
L-glutamate-semialdehyde NADP c0	0	0	1.52518	0	0.001817	0.666667	0
ATP L-methione S-adenosyltransferase c0	0	0	1.13131	0	0.000908	0	0
Carbon-dioxide L-glutamine amido-ligase ADP-forming c0	0	0	0.674071	0	0.01709	0	0
L-Glutamate tRNAGlu ligase AMP-forming c0	0	0	1.52518	0	0.001817	0.666667	0
2-Methylthioethanesulfonate N-7-thioheptanoyl-3-O- c0	0	0	0.935491	0	7.52549	0	0
isotetradecanoyl-lipoteichoic acid synthesis n=24 linked N-acetylglucosamine substituted c0	0	0		0	0	1	1
N-5-Phospho-beta-D-ribosylanthranilate ketol-isomerase c0	0	0	0.023542	0	0.001731	0	0
S-Adenosyl-L-methionine carboxy-lyase c0	0	0	0.076972	0	0.000114	0	0
FACOAL170anteiso c0	0	0		0	0	1	1
1-5-Phospho-D-ribosyl-5-amino-4-imidazolecarboxylate carboxy-lyase c0	0	0	0.8193	0	0	0	0.916667
AMP pyrophosphate phosphoribosyltransferase c0	0	0	0.076972	0	0.000114	0	0
fatty-acid--CoA ligase tetradecanoate c0	0	0		0	0	1	1
cytosine transport in via proton symport c0	0	0		0	0	1	1
N-Acetyl-L-glutamate-5-semialdehyde NADP 5-oxidoreductase c0	0	0	0.935289	0	0.016033	0	0
Phosphatidylserine syntase n-C12 0 c0	0	0		0	0	1	1
O-Succinyl-L-homoserine succinate-lyase adding cysteine c0	0	0		0	0	1	1
S-Adenosyl-L-methionine precorrin-3B C17-methyltransferase c0	0	0		0	0	1	1
D-Fructose-1 6-bisphosphate 1-phosphohydrolase c0	999.95	0.050858	5.1e-05	0.143576	0.01103	0	0.083333
chorismate L-glutamine aminotransferase c0	0	0		0	0	1	1
Shikimate NADP 5-oxidoreductase c0	0	0	1.19709	0	0.012163	0	0
Gly-Try aminopeptidase c0	0	0		0	0	1	1
L-aspartate L-glutamine amido-ligase AMP-forming c0	0	0	1.81701	0	0.007364	0.75	0
L-Fuculose-1-phosphate lactaldehyde-lyase c0	0	0		0	0	1	1
L-Valine 2-oxoglutarate aminotransferase c0	0	0	1.81702	0	0.012916	0.666667	0
Palmitate CoA ligase AMP-forming c0	0	0		0	0	1	1
isoheptadecanoyl-lipoteichoic acid synthesis n=24 linked N-acetylglucosamine substituted c0	0	0		0	0	1	1
IMP L-aspartate ligase GDP-forming c0	0	0	1.29097	0	0.004374	0	0
UDP-N-acetyl-D-glucosamine 2-epimerase c0	0	0		0	0	1	1
ATP pyrophosphate-lyase cyclizing c0	0	0		0	0	1	1
S-Adenosyl-L-homocysteine hydrolase c0	0	0	1.21916	0	0.000681	0	0
S-3-Hydroxy-3-methylglutaryl-CoA acetoacetyl-CoA-lyase c0	0	0	0.023541	0	0.001817	0	0
ATP L-aspartate 4-phosphotransferase c0	0.008496	0.019485	2.29332	0.060959	0.0715	0	0.25
D-Ribose-5-phosphate ketol-isomerase c0	0.001066	0.003402	3.19287	0.011833	0.013705	0	0
ATP nucleoside-diphosphate phosphatransferase c0	2000	0.0009	0	0.002525	0.00045	0	1
Geranyl-diphosphate isopentenyl-diphosphate geranyltrans-transferase c0	0	0	0.79666	0	0.000454	0	0
2-Acetolactate pyruvate-lyase carboxylating c0	0	0	0.231864	0	0.026908	0	0
Undecaprenyl-diphospho-N-acetylmuramoyl-N-acetylglucosamine- c0	0	0		0	0	1	1
2-Phospho-D-glycerate 2 3-phosphomutase c0	0.000346	0.001199	3.4641	0.004155	0.059025	0	0
UTP N-acetyl-alpha-D-glucosamine-1-phosphate uridylyltransferase c0	0	0	0.777653	0	0.000341	0	0
cpd00155 phosphorylase c0	0	0		0	0	1	1
Hydrogenobyrinate <=> Hydrogenobyrinate a c diamide c0	0	0		0	0	1	1
7 8-Diaminononanoate carbon-dioxide cyclo-ligase c0	0	0		0	0	1	1
aminopeptidase c0	0	0		0	0	1	1
5 10-Methenyltetrahydromethanopterin 10-hydrolase decyclizing c0	1.37167	2.82304	2.05809	8.51868	8.19723	0	0
aminopeptidase c0	0	0		0	0	1	1
5 10-Methylenetetrahydromethanopterin coenzyme-F420 oxidoreductase c0	990.53	7.81371	0.007888	21.9258	3.90686	0	0
Hydroxymethylbilane hydro-lyasecyclizing c0	0	0	1.81217	0	0.000227	0.75	0
Proton sodium antiport c0	0.013458	0.046621	3.4641	0.161499	2.29422	0	0
CDP-diacylglycerol synthetase n-C12 0 c0	0	0		0	0	1	1
ATP pyruvate O2-phosphotransferase c0	999.944	0.052658	5.3e-05	0.142092	0.09741	0	1
UDPglucose 4-epimerase c0	0	0		0	0	1	1
Uracil ion-coupled transport c0	0	0		0	0	1	1
TRDR c0	0	0	0.742208	0	0.00235	0.333333	0
isotetradecanoyl-CDPdiacylglycerol-serine O-phosphatidyltransferase c0	0	0		0	0	1	1
alpha-D-Glucose 6-phosphate ketol-isomerase c0	2000	0	0	0	0	0	1
fatty-acid--CoA ligase octadecenoate c0	0	0		0	0	1	1
GTP 7 8-8 9-dihydrolase c0	0	0		0	0	1	1
aminopeptidase c0	0	0		0	0	1	1
UTP alpha-D-glucose-1-phosphate uridylyltransferase c0	0	0		0	0	1	1
anteisopentadecanoyl-lipoteichoic acid synthesis n=24 linked N-acetylglucosamine substituted c0	0	0		0	0	1	1
L-Phenylalanine 2-oxoglutarate aminotransferase c0	0	0	1.54781	0	0.005666	0.666667	0
1-5-Phospho-D-ribosyl-ATP pyrophosphate phosphoribosyl-transferase c0	0	0	1.81685	0	0.002907	0.75	0
L-methionine oxidized-thioredoxin S-oxidoreductase c0	0	0		0	0	1	1
5-Phospho-D-ribosylamine glycine ligase ADP-forming c0	0	0	0.731107	0	0.007389	0	0
Phosphatidylserine syntase n-C18 1 c0	0	0		0	0	1	1
S-Adenosyl-L-methionine 8-amino-7-oxononanoate aminotransferase c0	0	0		0	0	1	1
ATP thiamin-phosphate phosphotransferase c0	0	0	0.047019	0	0.000114	0	0
cobalt transport in/out via permease no H c0	0	0	0.818833	0	0.000114	0	0
L-Aspartate-4-semialdehyde NADP oxidoreductase phosphorylating c0	0.008496	0.019485	2.29332	0.060959	0.0715	0	0.25
Phosphatidylserine syntase n-C16 1 c0	0	0		0	0	1	1
Formylmethanofuran 5 6 7 8-tetrahydromethanopterin c0	0.662291	1.71824	2.59439	5.72846	8.08527	0	0
dTDP-4-amino-4 6-dideoxy-D-glucose 2-oxoglutarate aminotransferase c0	0	0		0	0	1	1
Orotidine-5'-phosphate pyrophosphate phosphoribosyltransferase c0	0	0	0.296927	0	0.008044	0	0
dihydrolipoylprotein NAD oxidoreductase c0	0	0		0	0	1	1
Nicotinate-nucleotide pyrophosphate phosphoribosyltransferase c0	0	0		0	0	1	1
anteisopentadecanoyl-phosphatidate cytidylyltransferase c0	0	0		0	0	1	1
isohexadecanoyl-CDPdiacylglycerol-serine O-phosphatidyltransferase c0	0	0		0	0	1	1
3-Isopropylmalate hydro-lyase c0	0	0	1.817	0	0.013765	0.666667	0
2-oxoglutarate synthase rev c0	0	0	0.957156	0	0.03528	0	0
Carbamoyl-phosphate L-ornithine carbamoyltransferase c0	0	0	0.767358	0	0.009046	0	0
UTP ammonia ligaseADP-forming c0	0	0	0.811876	0	0	0	0.5
CDP-diacylglycerol synthetase n-C16 1 c0	0	0		0	0	1	1
Imidazole-glycerol-3-phosphate synthase c0	0	0	1.81685	0	0.002907	0.75	0
N2-Acetyl-L-ornithine amidohydrolase c0	0	0	0.905836	0	0	0	0.5
R-4'-Phosphopantothenate L-cysteine ligase c0	0	0	0.682567	0	0.000227	0	0
N-5-Phospho-D-ribosylanthranilate pyrophosphate c0	0	0	0.023542	0	0.001731	0	0
UDP-N-acetylglucosamine undecaprenylphosphate N-acetylglucosamine -1-phosphate transferase c0	0	0		0	0	1	1
N2-Acetyl-L-ornithine L-glutamate N-acetyltransferase c0	0	0	1.02171	0	0.016033	0	0
ATP inosine 5'-phosphotransferase c0	0	0		0	0	1	1
Farnesyl diphosphate Isopentenyl diphosphate farnesyl transferase c0	0	0		0	0	1	1
D-Mannose 6-phosphate 1 6-phosphomutase c0	0	0		0	0	1	1
precorrin-3B C17-methyltransferase c0	0	0		0	0	1	1
Thiamin-ABC transport c0	0	0	0.047019	0	0.000114	0	0
ATP nucleoside-diphosphate phosphatransferase c0	0	0		0	0	1	1
ATP NAD 2'-phosphotransferase c0	2000	0.0009	0	0.002525	0.00045	0	1
Urea transport via facilitate diffusion c0	0	0	0.638615	0	0	0	0.75
fatty-acid--CoA ligase hexadecenoate peroxisomal c0	0	0		0	0	1	1
Dimethylallyl-diphosphate isopentenyl-diphosphate c0	0	0	0.79666	0	0.000454	0	0
ATP N-acetyl-L-glutamate 5-phosphotransferase c0	0	0	0.935289	0	0.016033	0	0
ATP 3-phospho-D-glycerate 1-phosphotransferase c0	0.001801	0.005278	2.93031	0.018282	0.047892	0	0
4-Hydroxy-L-glutamate 2-oxoglutarate aminotransferase c0	0	0		0	0	1	1
ATP pantetheine-4'-phosphate adenylyltransferase c0	0	0	0.155653	0	0.000227	0	0
Succinate acceptor oxidoreductase c0	0	0		0	0	1	1
R-Pantoate NADP 2-oxidoreductase c0	0	0	0.646087	0	0.000227	0	0
ATP 4-methyl-5-2-hydroxyethyl-thiazole 2-phosphotransferase c0	0	0		0	0	1	1
D-Glyceraldehyde-3-phosphate ketol-isomerase c0	0	0	0.959676	0	0.027019	0	0
ITP cytidine 5'-phosphotransferase c0	0	0		0	0	1	1
ATP 4-amino-2-methyl-5-phosphomethylpyrimidine phosphotransferase c0	0	0		0	0	1	1
Precorrin 8X 11 12-methylmutase c0	0	0		0	0	1	1
ATP nucleoside-diphosphate phosphatransferase c0	0	0	0.719457	0	0.011431	0	0
L-O-Phosphoserine phosphohydrolase c0	0	0	0.02885	0	0.011671	0	0
Pyrophosphate phosphohydrolase c0	0	0	0.543758	0	0.071255	0	0
isopentadecanoyl-lipoteichoic acid synthesis n=24 linked N-acetylglucosamine substituted c0	0	0		0	0	1	1
Prephenate NAD oxidoreductasedecarboxylating c0	0	0	0.871414	0	0	0	0.5
isoheptadecanoyl-phosphatidate cytidylyltransferase c0	0	0		0	0	1	1
Agmatine amidinohydrolase c0	0	0	0.638615	0	0	0	0.75
magnesium transport via ABC system c0	0	0	0.956183	0	0	0	0.5
Fe3-ABC transport c0	0	0	0.076972	0	0.000114	0	0
ATP phosphohydrolase protein-secreting c0	0	0		0	0	1	0
2-Oxo-4-methyl-3-carboxypentanoate decarboxylation c0	0	0	1.817	0	0.013765	0.666667	0
H2Ot5 c0	2.32794	4.70892	2.02278	14.0569	12.9026	0	0
CO2 transport via diffusion c0	0	0	0.928374	0	23.5572	0	0
Octaprenyl-hydroxybenzoate decarboxylase c0	0	0		0	0	1	1
O-succinylbenzoate-CoA synthase c0	0	0		0	0	1	1
adenylate kinase Inorganic triphosphate c0	0	0	0.076972	0	0.000114	0	0
5-methyl-hexanoyl-ACP malonyl-acyl-carrier-protein C-acyltransferase decarboxylating c0	0	0		0	0	1	1
4-methyl-3-oxo-hexanoyl-ACP malonyl-acyl-carrier-protein C-acyltransferase decarboxylating c0	0	0		0	0	1	1
Uroporphyrinogen-III carboxy-lyase c0	0	0		0	0	1	1
beta-ketoacyl-ACP synthase 2 c0	0	0		0	0	1	1
acyl-acyl-carrier-protein synthetase n-C18 0 c0	0	0		0	0	1	1
L-threonine ammonia-lyase c0	0	0	0.696208	0	0.008146	0	0
9-methyl-decanoyl-ACP malonyl-acyl-carrier-protein C-acyltransferase decarboxylating c0	0	0		0	0	1	1
ATP cobinamide Cobeta-adenosyltransferase c0	0	0	0.076972	0	0.000114	0	0
NMN permease c0	0	0	0.384327	0	0.000227	0	0
dTTP alpha-D-glucose-1-phosphate thymidylyltransferase c0	0	0		0	0	1	1
L-Aspartate-4-semialdehyde hydro-lyase adding pyruvate and c0	0	0	1.13443	0	0.010467	0.916667	0
dTDPglucose 4 6-hydro-lyase c0	0	0		0	0	1	1
12-methyl-tetra-decanoyl-ACP malonyl-acyl-carrier-protein C-acyltransferase decarboxylating c0	0	0		0	0	1	1
8-methyl-decanoyl-ACP malonyl-acyl-carrier-protein C-acyltransferase decarboxylating c0	0	0		0	0	1	1
GTP 7 8-8 9-dihydrolase pyrophosphate-forming c0	0	0	0.520196	0	0.000454	0	0
ATP riboflavin 5'-phosphotransferase c0	0	0	0.076972	0	0.000114	0	0
UDP-L-rhamnose flavonol-3-O-D-glucoside L-rhamnosyltransferase c0	0	0		0	0	1	1
Copper transport via ABC system c0	0	0		0	0	1	1
Hexaprenyl-pyrophosphate-synthase c0	0	0		0	0	1	1
C180SN c0	0	0		0	0	1	1
3-Phosphoserine 2-oxoglutarate aminotransferase c0	0	0	0.02885	0	0.011671	0	0
glutathione hydralase periplasmic c0	0	0	0.699682	0	0	0	0.416667
Adenosyl cobinamide kinase c0	0	0	0.076972	0	0.000114	0	0
adenosylcobyric acid R-1-aminopropan-2-ol ligase ADP-forming c0	0	0		0	0	1	1
L-Histidinol-phosphate phosphohydrolase c0	0	0	1.81685	0	0.002907	0.75	0
rxn12008 c0	0	0		0	0	1	1
pyrimidine phosphatase c0	0	0	0.520196	0	0.000454	0	0
S-3-methyl-2-oxopentanoate NAD 2-oxidoreductase c0	0	0		0	0	1	1
trans-hexaprenyltranstransferase c0	0	0		0	0	1	1
Chorismate pyruvatemutase c0	0	0	0.542113	0	0.010432	0	0
Carbonic acid hydro-lyase c0	0.000896	0.003104	3.4641	0.010752	0.152734	0	0.083333
guanylate kinase GMP dATP c0	0	0	0.674841	0	0.006263	0	0
N6-Acetyl-LL-2 6-diaminoheptanedioate amidohydrolase c0	0	0	0.551161	0	0	0	0.5
calcium efflux via ABC system c0	0	0	0.96105	0	0.000114	0	0
Adenosyl cobinamide phosphate guanyltransferase c0	0	0	0.076972	0	0.000114	0	0
Acetyl-CoA L-2 3 4 5-tetrahydrodipicolinate N2-acetyltransferase c0	0	0	0.551161	0	0	0	0.5
ATP nucleoside-phosphate phosphotransferase c0	0	0	0.296927	0	0.008044	0	0
Nicotinate D-ribonucleotide pyrophosphate phosphoribosyltransferase c0	0	0	0.076972	0	0.000114	0	0
D-glycero-D-manno-heptose 1 7-bisphosphate phosphatase c0	0	0		0	0	1	1
L-Threonine NAD oxidoreductase c0	0	0	0.770478	0	0.025859	0	0
3-methylbutanoyl-ACP malonyl-acyl-carrier-protein C-acyltransferase decarboxylating c0	0	0		0	0	1	1
O-Succinylbenzoate CoA ligase AMP-forming c0	0	0		0	0	1	1
cobIIyrinic acid-a c-diamide FMN oxidoreductase c0	0	0		0	0	1	1
Adenosine 3' 5'-bisphosphate 3'2'-phosphohydrolase c0	0	0	0.076972	0	0.000114	0	0
alpha-ribazole 5-phosphate phosphatase c0	0	0	0.076972	0	0.000114	0	0
Acetate CoA ligase ADP-forming c0	0	0	1.08395	0	0	0	0.5
Xanthosine-5'-phosphate L-glutamine amido-ligase AMP-forming c0	0	0	0.639252	0	0.005922	0	0
Succinyl-CoA glycine C-succinyl-transferasedecarboxylating c0	0	0	0.770478	0	0.025859	0	0
11-methyl-dodecanoyl-ACP malonyl-acyl-carrier-protein C-acyltransferase decarboxylating c0	0	0		0	0	1	1
adenosylcobyric acid synthase glutamine-hydrolysing c0	0	0		0	0	1	1
ATP thiamine phosphotransferase c0	0	0	0.047019	0	0.000114	0	0
13-methyl-tetra-decanoyl-ACP malonyl-acyl-carrier-protein C-acyltransferase decarboxylating c0	0	0		0	0	1	1
7-methyl-octanoyl-ACP malonyl-acyl-carrier-protein C-acyltransferase decarboxylating c0	0	0		0	0	1	1
6-methyl-octanoyl-ACP malonyl-acyl-carrier-protein C-acyltransferase decarboxylating c0	0	0		0	0	1	1
UDP-N-acetylglucosamine-N-acetylmuramyl-pentapeptidepyrophosphoryl-undecaprenol N-acetylglucosamine transferase c0	0	0		0	0	1	1
R-3-Hydroxytetradecanoly-acyl-carrier-protein UDP-N-acetyl- c0	0	0		0	0	1	1
L-Ornithine carboxy-lyase c0	0	0	0.79825	0	0.000227	0	0
CoA apo-acyl-carrier-protein pantetheinephosphotransferase c0	0	0	0.076972	0	0.000114	0	0
glutathione NADP oxidoreductase c0	0	0		0	0	1	1
Acetyl-L L-diaminopimelate aminotransferase c0	0	0	0.551161	0	0	0	0.5
Phosphoenolpyruvate D-erythrose-4-phosphate c0	0	0	0.897198	0	0	0.166667	0.75
UDPMurAcoyl-L-Ala-D-gamma-Glu-L-Lys-D-Ala-D-Ala undecaprenyl- c0	0	0		0	0	1	1
glucosyltransferase I LPS core synthesis c0	0	0		0	0	1	1
5'-Inosinate phosphoribohydrolase c0	0	0		0	0	1	1
Chorismate hydroxymutase c0	0	0		0	0	1	1
sn-Glycerol-3-phosphate NAD 2-oxidoreductase c0	0	0	1.81218	0	0.000227	0.75	0
ATP FMN adenylyltransferase c0	0	0	0.076972	0	0.000114	0	0
D-Arabinose-5-phosphate ketol-isomerase c0	0	0		0	0	1	1
isochorismate 2-oxoglutarate cyclodienyltransferasedecarboxylating c0	0	0		0	0	1	1
aldehyde dehydrogenase aminoacetaldehyde NAD c0	0	0		0	0	1	1
2 3 4 5-Tetrahydrodipicolinate NADP oxidoreductase c0	0	0	1.13443	0	0.010467	0.916667	0
10-methyl-dodecanoyl-ACP malonyl-acyl-carrier-protein C-acyltransferase decarboxylating c0	0	0		0	0	1	1
Phospholipase A1 phosphatidate n-C18 0 periplasm c0	0	0		0	0	1	1
4-methyl-hexanoyl-ACP malonyl-acyl-carrier-protein C-acyltransferase decarboxylating c0	0	0		0	0	1	1
O-Succinylbenzoyl-CoA 1 4-dihydroxy-2-naphthoate-lyase c0	0	0		0	0	1	1
Adenosylcobalamin 5'-phosphate synthase c0	0	0	0.076972	0	0.000114	0	0
2 3-diketo-5-methylthio-1-phosphopentane degradation reaction c0	0	0	0.076972	0	0.000114	0	0
rxn05023 c0	0	0		0	0	1	1
L-Ornithine ammonia-lyasecyclizing c0	0	0	0.907309	0	0.00676	0	0
fatty acid synthase n-C18 0 c0	0	0		0	0	1	1
L-Aspartate 1-carboxy-lyase c0	0	0	0.646087	0	0.000227	0	0
gamma-L-Glutamyl-L-cysteine glycine ligase ADP-forming c0	0	0	0.898296	0	0.000114	0	0
R-Pantoate beta-alanine ligase AMP-forming c0	0	0	0.646087	0	0.000227	0	0
R-Mevalonate NADP oxidoreductase CoA acylating c0	0	0	0.023541	0	0.001817	0	0
Pyruvate carbon-dioxide ligase ADP-forming c0	0.000752	0.002605	3.4641	0.009023	0.128181	0	0.083333
L-Glutamate L-cysteine gamma-ligase ADP-forming c0	0	0	0.898296	0	0.000114	0	0
Ammonia transport via diffusion c0	0	0	0.934454	0	0.285014	0	0
fatty acid synthase n-C16 0 c0	0	0		0	0	1	1
GGTT c0	0	0		0	0	1	1
2-succinyl-6-hydroxy-2 4-cyclohexadiene-1-carboxylate synthase c0	0	0		0	0	1	1
2-keto-4-methylthiobutyrate transamination c0	0	0	0.076972	0	0.000114	0	0
2-succinyl-5-enolpyruvyl-6-hydroxy-3-cyclohexene-1-carboxylate c0	0	0		0	0	1	1
b-ketoacyl synthetase n-C14 0 c0	0	0		0	0	1	1
PPTT c0	0	0		0	0	1	1
ATP nicotinamide-nucleotide adenylyltransferase c0	0	0		0	0	1	1
Malonyl-CoA pyruvate carboxyltransferase c0	0	0		0	0	1	1
S-Methyl-5-thio-D-ribulose-1-phosphate hydro-lyase c0	0	0	0.076972	0	0.000114	0	0
L-Serine hydro-lyase adding homocysteine c0	0	0	0.410455	0	0.003246	0	0
Acetyl-CoA formate C-acetyltransferase c0	0	0	0.742807	0	0	0	0.25
Acetyl-CoA acetyl-CoA C-acetyltransferase c0	0	0	0.023541	0	0.001817	0	0
rxn05024 c0	0	0		0	0	1	1
ATP adenosine 5'-phosphotransferase c0	0	0	1.21916	0	0.000681	0	0
GramNegativeBiomass auto biomass	0	0	1.5255	0	0.036669	0.5	0
EX Mg e0	0	0	0.076972	0	0.000114	0	0
EX Phosphate e0	2.2e-05	7.5e-05	3.46403	0.000259	0.003685	0	0.083333
EX H e0	0.717249	2.48462	3.4641	8.60699	27.8728	0	0.083333
EX K e0	0	0	0.076972	0	0.000114	0	0
EX Nitrate e0	0	0		0	0	1	1
EX Na e0	0	0		0	0	1	1
EX L-Proline e0	0	0	0.793297	0	0	0.083333	0.75
EX Taurine e0	0	0		0	0	1	1
EX L-Glutamine e0	0	0		0	0	1	1
EX BET e0	0	0		0	0	1	1
EX HYXN e0	0	0		0	0	1	1
EX Fe2 e0	0	0	1.81219	0	0.000227	0.75	0
EX Cl- e0	0	0	0.076972	0	0.000114	0	0
EX Formate e0	0	0	1.10593	0	32.0591	0	0
EX Cytosine e0	0	0		0	0	1	1
EX glycogenn-1 c0	0	0		0	0	1	1
EX Uracil e0	0	0		0	0	1	1
EX Co2 e0	0	0	0.076972	0	0.000114	0	0
EX Thiamin e0	0	0	0.047019	0	0.000114	0	0
EX Urea e0	0	0	1.12149	0	0	0.083333	0.583333
EX fe3 e0	0	0	0.076972	0	0.000114	0	0
EX H2O e0	2.32794	4.70892	2.02278	14.0569	12.9026	0	0
EX CO2 e0	0	0	0.928374	0	23.5572	0	0
EX Biomass c0	0	0	1.5255	0	0.036669	0.5	0
EX Zn2 e0	0	0		0	0	1	1
EX ddca e0	0	0		0	0	1	1
EX Nicotinamide ribonucleotide e0	0	0	0.384327	0	0.000227	0	0
EX Cu2 e0	0	0		0	0	1	1
EX Spermine e0	0	0		0	0	1	1
EX Mn2 e0	0	0		0	0	1	1
EX Ca2 e0	0	0	1.5994	0	0.000114	0.666667	0
EX Dephospho-CoA e0	0	0		0	0	1	1
EX octadecenoate e0	0	0		0	0	1	1
EX Cobinamide e0	0	0		0	0	1	1
EX ocdca e0	0	0		0	0	1	1
EX Oxidized glutathione e0	0	0		0	0	1	1
EX Myristic acid e0	0	0		0	0	1	1
EX NH3 e0	0	0	0.934454	0	0.285014	0	0
EX_Methane[e0]	0	0	0.935491	0	7.52549	0	0
EX_Hydrogen[e0]	0	0		0	0	1	1
HdrABC	9.21703	7.56077	0.820304	21.216	3.78038	0	1
Eha/Ehb	0.04261	0.129529	3.03986	0.450108	0.88169	0	0
ADP:D-glucose 6-phosphotransferase	0	0		0	0	1	1
ADP:D-fructose-6-phosphate 1-phosphotransferase	999.949	0.050637	5.1e-05	0.142092	0.025319	0	0
Sulfopyruvate carboxy-lyase	0	0	1.13318	0	0.000114	1	0
(R)-2-hydroxyacid:NAD+ oxidoreductase	0	0	1.13318	0	0.000114	1	0
(R)-2-phospho-3-sulfolactate phosphohydrolase	0	0	1.13318	0	0.000114	1	0
LL-2,6-diaminoheptanedioate:2-Oxoglutarate aminotransferase	0	0	0.741502	0	0.010467	0	0
Citramalate_synthase	0	0	0.716148	0	0.00072	0	0
(R)-2-Methylmalate hydro-lyase	0	0	0.716148	0	0.00072	0	0
Isopropylmalate_isomerase	0	0	0.716148	0	0.00072	0	0
Methylmalate_dehydrogenase	0	0	0.716148	0	0.00072	0	0
2-aceto-2-hydroxybutanoate synthase	0.035726	0.035775	1.00137	0.100386	0.017887	0	1
ketol-acid reductoisomerase (2-Acetolactate)	1999.99	0.008866	4e-06	0.02488	0.004433	0	1
Arginine carboxy-lyase	0	0	0.638615	0	0	0	0.75
Acetate exchange	0	0	0.836474	0	0	0	0.833333
Acetate transport	0	0	0.836474	0	0	0	0.833333
Indolepyruvate ferredoxin oxidoreductase	0	0		0	0	1	1
Hydrogen:5,10-methenyltetrahydromethanopterin oxidoreductase	990.53	7.81371	0.007888	21.9258	3.90686	0	1
ATP synthase:Sodium utilizing	0	0	0.859466	0	2.76017	0	0
Formate dehydrogenase	18.4341	15.1215	0.820304	42.432	24.4921	0	0
Formate-utilizing heterodisulfide reductase	9.21703	7.56077	0.820304	21.216	3.78038	0	1
(S)-Malate:NADP+ oxidoreductase	0	0	0.852541	0	0	0	0.666667
Thiol:fumarate reductase	0	0	0.957156	0	0.03528	0	0
EX L-Alanine e0	0	0		0	0	1	1
EX D-Alanine e0	0	0		0	0	1	1
L-Alanine permease	0	0		0	0	1	1
D-Alanine permease	0	0		0	0	1	1
EX Nitrogen e0	0	0		0	0	1	1
Nitrogen exchange, diffusion	0	0		0	0	1	1
H2S transport (diffusion)	0	0	0.015342	0	0.008273	0	0
EX_H2S[e0]	0	0	0.015342	0	0.008273	0	0
Dsr-LP	0	0	1.13318	0	0.000114	1	0
alpha-ketoglutarate:CoA ligase	0	0	0.016158	0	0.000114	0	0
trans-homoaconitate hydrolase	0	0	0.016158	0	0.000114	0	0
(S)-homocitrate dehydratase	0	0	0.016158	0	0.000114	0	0
cis-homoaconitate hydrolase	0	0	0.016158	0	0.000114	0	0
threo-isohomocitrate dehydrogenase	0	0	0.016158	0	0.000114	0	0
alpha-ketoadipate:CoA ligase	0	0	0.016158	0	0.000114	0	0
(R)-(homo)2citrate dehydratase	0	0	0.016158	0	0.000114	0	0
cis-(homo)2aconitate hydrolase	0	0	0.016158	0	0.000114	0	0
threo-iso(homo)2citrate dehydrogenase	0	0	0.016158	0	0.000114	0	0
alpha-ketopimelate:CoA ligase	0	0	0.016158	0	0.000114	0	0
(R)-(homo)3citrate dehydratase	0	0	0.016158	0	0.000114	0	0
cis-(homo)3aconitate hydrolase	0	0	0.016158	0	0.000114	0	0
threo-iso(homo)3citrate dehydrogenase	0	0	0.016158	0	0.000114	0	0
rxn11855	0	0	0.016158	0	0.000114	0	0
7-mercaptoheptanoate synthase	0	0	0.016158	0	0.000114	0	0
7-mercaptoheptanoylthreonine synthase	0	0	0.016158	0	0.000114	0	0
Coenzyme B synthase	0	0	0.016158	0	0.000114	0	0
MptA	0	0	0.798239	0	0.000114	0	0
7,8-dihydronepterin 2':3'-cyclicphosphate hydrolase	0	0	0.798239	0	0.000114	0	0
Dihydroneopterin monophosphate dephosphorylase	0	0	0.798239	0	0.000114	0	0
Dihydroneopterin aldolase	0	0	0.798239	0	0.000114	0	0
ATP:2-amino-4-hydroxy-6-hydroxymethyl-7,8-dihydropteridine	0	0	0.798239	0	0.000114	0	0
beta-ribofuranosylaminobenzene 5'-phosphate synthase	0	0	0.798239	0	0.000114	0	0
	0	0	0.798239	0	0.000114	0	0
Tetrahydromethanopterin synthase	0	0	0.798239	0	0.000114	0	0
(S)-alpha-hydroxyglutarate dehydrogenase	0	0	0.798239	0	0.000114	0	0
ADTH synthase	7.2e-05	0.00025	3.46408	0.000867	0.012313	0	0.083333
ADTH oxidoreductase	7.2e-05	0.00025	3.46408	0.000867	0.012313	0	0.083333
3-dehydroquinate aminotransferase	0	0	0.798239	0	0.000114	0	0
4-aminodehydroshikimate synthase	0	0	0.798239	0	0.000114	0	0
4-aminoshikimate dehydrogenase	0	0	0.798239	0	0.000114	0	0
4-aminoshikimate dehydratase	0	0	0.798239	0	0.000114	0	0
4-aminobenzoic acid synthase	0	0	0.798239	0	0.000114	0	0
Glycolaldehyde:NAD+ oxidoreductase	0	0	0.798239	0	0.000114	0	0
Glycolate:NAD+ oxidoreductase	0	0	0.798239	0	0.000114	0	0
L-Alanine:glyoxylate aminotransferase	0	0	1.59644	0	0.000341	0	0
Coenzyme M synthesis	0	0	1.13318	0	0.000114	1	0
L-Tyrosine carboxylase	0	0	0.076971	0	0.000114	0	0
Tyramine-glutamate ligase	0	0	0.076971	0	0.000114	0	0
Tyramine-glutamate ligase	0	0	0.076971	0	0.000114	0	0
4-HCF-P:alanine aminotransferase	0	0	0.076971	0	0.000114	0	0
5-(aminomethyl)-3-furanmethanol-phosphate phosphorylase	0	0	0.076971	0	0.000114	0	0
5-(aminomethyl)-3-furanmethanol-pyrophosphate condensation	0	0	0.076971	0	0.000114	0	0
Methanofuran synthase	0	0	0.076971	0	0.000114	0	0
coenzyme F430 precursor synthase 1 (aminase)	0	0	0.076971	0	0.000114	0	0
coenzyme F430 precursor synthase 2 (reduction)	0	0	0.076971	0	0.000114	0	0
coenzyme F430 precursor synthase 3 (reduction)	0	0	0.076971	0	0.000114	0	0
coenzyme F430 precursor synthase 4 (cyclization)	0	0	0.076971	0	0.000114	0	0
coenzyme F430 precursor synthase 5 (cyclization)	0	0	0.076971	0	0.000114	0	0
EX_Ni2[e0]	0	0	0.076971	0	0.000114	0	0
Nickel-ABC Transport	0	0	0.076971	0	0.000114	0	0
ATP:AMP phosphotransferase	0	0	0.765859	0	0	0.083333	0.416667
7,8-didemethyl-8-hydroxy-5-deazariboflavin synthetase	0	0	0.684467	0	0.000227	0	0
(S)-lactaldehyde:NAD+ oxidoreductase	0	0	0.684467	0	0.000227	0	0
LPPG synthetase	0	0	0.684467	0	0.000227	0	0
2-phospho-L-lactate synthase	0	0	0.684467	0	0.000227	0	0
LPPG:Fo 2-phospho-L-lactate transferase	0	0	0.684467	0	0.000227	0	0
gamma-F420-0:gamma-L-glutamate ligase	0	0	0.684467	0	0.000227	0	0
gamma-F420-1:gamma-L-glutamate ligase	0	0	0.684467	0	0.000227	0	0
gamma-F420-2:gamma-L-glutamate ligase	0	0	0.076971	0	0.000114	0	0
aldehyde dehydrogenase (glyoxylate, NAD)	0	0	0.684467	0	0.000227	0	0
(S)-Dihydroorotate:(acceptor) oxidoreductase	0	0	0.296927	0	0.008044	0	0
Carbon monoxide dehydrogenase	0.001658	0.005742	3.4641	0.019892	0.282585	0	0
Acetyl-CoA synthase	0.001658	0.005742	3.4641	0.019892	0.282585	0	0
CO transporter via diffusion	0	0		0	0	1	1
EX_CO[e0]	0	0		0	0	1	1
F420:NADP oxidoreductase	0.031509	0.109151	3.4641	0.378111	0.436687	0	0.083333
EX_Molybdenum[e0]	0	0	0.076971	0	0.000114	0	0
ATP-Dependent Molybdenum transport	0	0	0.076971	0	0.000114	0	0
Homocysteine Synthesis	0	0	3.44426	0	0.0048	0.916667	0
Methionine Synthase	0	0	0.693522	0	0.005481	0	0
Dihydromethanopterin reductase	0	0	1.1993	0	0.000786	1	0
5,10-Methylenetetrahydromethanopterin 3-Methyl-2-oxobutanoate methyltransferase	0	0	0.646087	0	0.000227	0	0
5,10-Methylenetetrahydromethanopterin dUMP C-methyltransferase	0	0	1.1993	0	0.000786	1	0
Formyl-H4MPT AICAR Formyltransferase	0	0	0.602569	0	0.010296	0	0
Hydroxypyruvaldehyde phosphate reductase	7.2e-05	0.00025	3.46408	0.000867	0.012313	0	0.083333
UDP-N-acetyl-D-mannosamine:NAD+ 1-oxidoreductase	0	0		0	0	1	1
UDP-N-acetyl-D-glucosamine:NAD+ 6-oxidoreductase	0	0	1.81218	0	0.000227	0.75	0
UDP-GlcNAcA:NAD+ oxidoreductase	0	0	1.81218	0	0.000227	0.75	0
UDP-GlcNAC(3keto)A aminase	0	0	1.81218	0	0.000227	0.75	0
UDP-GlcNAc(3NH2)A N-acetylase	0	0	1.81218	0	0.000227	0.75	0
UDP-GlcNAc(3NAc)A epimerase	0	0	0.076971	0	0.000114	0	0
UDP-ManNAcA aminotransferase	0	0	0.076971	0	0.000114	0	0
NDP-2-acetamino-2,4-dideoxy-5-O-methyl-hexos-5-ulo-1,5-pyranose methyltransferase	0	0		0	0	1	1
Tetrasaccharide oligosaccharyltransferase	0	0	0.076971	0	0.000114	0	0
GlcNAc3NAcA glycosyltransferase	0	0	0.076971	0	0.000114	0	0
ManNAc3NAmA glycosyltransferase	0	0	0.076971	0	0.000114	0	0
NDP-2-acetamino-2,4-dideoxy-5-O-methyl-hexos-5-ulo-1,5-pyranose glycosyltransferase	0	0	0.076971	0	0.000114	0	0
Tetrasaccharide oligosaccharyltransferase	0	0	0.076971	0	0.000114	0	0
Tetrasaccharide flippase	0	0	0.076971	0	0.000114	0	0
GalNAc glycosyltransferase	0	0	0.076971	0	0.000114	0	0
NDP-2-acetamino-2,4-dideoxy-5-O-methyl-hexos-5-ulo-1,5-pyranose supply	0	0	0.076971	0	0.000114	0	0
Membrane lipid synthesis	0	0	0.076971	0	0.000114	0	0
Flagellin synthesis	0	0	0.076971	0	0.000114	0	0
Indole-3-acetate transport via proton symport	0	0		0	0	1	1
Hydroxyphenylacetate transport via proton symport	0	0		0	0	1	1
Phenylacetate transport via proton symport	0	0		0	0	1	1
Indoleacetate:CoA ligase	0	0		0	0	1	1
4-Hydroxyphenylacetate:CoA ligase (AMP-forming)	0	0		0	0	1	1
Phenylacetate:CoA ligase	0	0		0	0	1	1
Hydroxyphenylpyruvate ferredoxin oxidoreductase	0	0		0	0	1	1
Phenylpyruvate ferredoxin oxidoreductase	0	0		0	0	1	1
L-Tryptophan:2-oxoglutarate aminotransferase	0	0		0	0	1	1
EX_PACT[e0]	0	0		0	0	1	1
EX_4-Hydroxyphenylacetate[e0]	0	0		0	0	1	1
EX_Indoleacetate[e0]	0	0		0	0	1	1
Cobalt-ABC transport	0	0	0.956183	0	0	0	0.5
Calcium transport via ABC system	0	0	0.914899	0	0	0.083333	0.666667
D-Fructose-1,6-bisphosphate phosphohydrolase	7.2e-05	0.00025	3.46408	0.000867	0.012313	0	0.083333
D-Fructose-6-phosphate D-glyceraldehyde-3-phosphate-lyase	0	0	0.90725	0	0	0	0.5
2-Oxopropanal synthase	7.4e-05	0.000255	3.46408	0.000883	0.012541	0	0.083333
6-Deoxy-5-ketofructose-1-phosphate synthase (Fructose-1,6-bisphosphate utilizing)	0	0	0.939092	0	0	0	0.5
6-Deoxy-5-ketofructose-1-phosphate synthase (Fructose-1-phosphate utilizing)	7.2e-05	0.00025	3.46408	0.000867	0.012313	0	0.083333
(S)-Lactaldehyde:NADP+ oxidoreductase	0	0	0.929923	0	0	0	0.416667
(S)-Lactaldehyde:F420 oxidoreductase	0	0	0.528326	0	0.000227	0	0
Glycerone-phosphate synthase	0	0		0	0	1	1
Pyruvaldehyde:NAD+ oxidoreductase	0	0	0.687041	0	0	0	0.666667
Pyruvaldehyde:NADP+ oxidoreductase	0	0	1.00527	0	0	0.083333	0.5
Seryl-tRNA synthetase (selenocysteine)	0	0	0.076971	0	0.000114	0	0
L-seryl-tRNA(Sec) kinase	0	0	0.076971	0	0.000114	0	0
O-phosphoseryl-tRNA(Sec) selenium transferase	0	0	0.076971	0	0.000114	0	0
rxn11950[c0]	0	0	0.076971	0	0.000114	0	0
Hydrogen selenide:NADP+ oxidoreductase	0	0	0.076971	0	0.000114	0	0
Selenite:NADP+ oxidoreductase	0	0	0.076971	0	0.000114	0	0
Selenate transport	0	0	0.076971	0	0.000114	0	0
EX_Selenate[e0]	0	0	0.076971	0	0.000114	0	0
EX_tRNA(SeCys)[c0]	0	0	0.076971	0	0.000114	0	0
dCMP aminohydrolase	0	0	0.766782	0	0.000786	0	0
GMP:pyrophosphate phosphoribosyltransferase	0	0		0	0	1	1
IMP:pyrophosphate phosphoribosyltransferase	0	0		0	0	1	1
5-diphosphomevalonate carboxylase	0	0	0.023541	0	0.001817	0	0
Isopentenyl phosphate kinase	0	0	0.023541	0	0.001817	0	0
Geranylgeranylglyceryl phosphate synthase	0	0	1.81218	0	0.000227	0.75	0
Geranylgeranyl diphosphate:sn-3-O-(geranylgeranyl)glycerol	0	0	1.81218	0	0.000227	0.75	0
CTP:2,3-bis-O-(geranylgeranyl)-sn-glycerol-1-phosphatecytidylyltransferase	0	0	1.81218	0	0.000227	0.75	0
Archaetidylserine synthase	0	0	0.076971	0	0.000114	0	0
CDP-Archaeol Digeranylgeranylglycerophospholipid reductase	0	0	0.076971	0	0.000114	0	0
Archaetidylserine Digeranylgeranylglycerophospholipid reductase	0	0	0.076971	0	0.000114	0	0
Hydrogen transport via diffusion	0	0		0	0	1	1
Methane transport via diffusion	0	0	0.935491	0	7.52549	0	0
